# Supplementary material for: Transcriptome analysis of muskrat scented glands degeneration mechanism
Source: PLoS One. 2017 May 4;12(5):e0176935. doi: 10.1371/journal.pone.0176935 (PMC5417569; doi:10.1371/journal.pone.0176935)
Supplement: S1 File — (XLSX) [file pone.0176935.s001.xlsx]

## Sheet: Sheet1
Calcium signalling pathway(ko04020)
No.	Unigene ID	Length	Annealing temperature	Primers sequences(Sense5'-3')	Primers sequences(anti-sense5'-3')
1	c176512.graph_c0	239	52.4℃	TGGTGTAGCGAGCGAACT	CGTGACTGCCATCATCTT
2	c188198.graph_c1	254	52.7℃	TTCCATTCTGCTGGCTAC	TCAACACCAATGGCTTTA
3	c185829.graph_c1	268	50.3℃	TCCAGGTTTCGTCTTGAT	CCCGTTTGTCAAGAGGTTCATC
4	c182940.graph_c0	250	52.7℃	CAGTTCATCCGCTACCTC	TCCAATAGCCAAATACCG
5	c84432.graph_c0	318	57.1℃	GACTTGGCTGTCGCCTTCT	GGTTTTGGTGCCGTTGTT
6	c184914.graph_c0	336	60.4℃	TGATGGTCGCCAGGTTGC	TGTCCTCGCTCCTGGTGGC
7	c185384.graph_c0	244	50.9℃	TGGCAGTGTCCACGATGT	GGCTTCCTGTTCCCTTTT
8	c180812.graph_c0	284	52.9℃	ATTGTCAGCCTGTCGGTA	ATAACCCACAGGAAGGAG
9	c162591.graph_c1	233	52.9℃	CAGCAGTAGATGATGGGG	GGGGACTCCTCCAACCGT
10	c168372.graph_c0	227	54.5℃	GCGGGACTGCGAGGTGGAGA	GAAAGAGGATGTAGACCCA
11	c180378.graph_c0	270	56.3℃	GCCATCGCAGTGTTCGTC	GGACAGGGACTGGATGGG
12	c188302.graph_c2	244	57℃	CCGTCTACCGCCACCTCT	GTCCAGAGCAAGGCAAAA
13	c184437.graph_c1	251	55.5℃	AATGGTGAAGACCGAAAA	GTGCCCCGACTCCAGACT
14	c158148.graph_c0	307	53.9℃	CCCACTCCCTCTTCTTCC	CTGCCACAATGACAAAAT
15	c181830.graph_c0	280	52.5℃	GGGTGGAAAACGGAAATC	CCCCAAAATAAGACCATA
16	c187690.graph_c0	292	54℃	GGATTGTCTGCTCCCCATT	GTGGTGTTTGAGGCTTAT
17	c187974.graph_c0	175	53.9℃	TTGCGGGTCACCATCTCG	GTGGCAGACGATGGAACG
18	c188099.graph_c0	291	52.1℃	GGAAGCCATCCAAAGAGG	TCACTTTCACCAGCACGA
19	c188099.graph_c1	200	52℃	TCCCGCAGATACAGTCCA	CCAGGCTACAACTGACAAAA
20	c154672.graph_c0	252	52.7℃	TCCTCCAGCAGTCAAGTG	GTTTCAGTGTCTCCGTCC
21	c122125.graph_c0	243	55.5℃	CAGCGGCAAGTGAAGCCAAAG	GCTTTCCCCAGCCTTGAC
22	c205914.graph_c0	291	50.0℃	CGCTTCAAGATTCCTGTT	AAGCACTGAGCGGTCGTT
23	c189301.graph_c8	223	51.8℃	CTCGCCCTCTTCCTGGCTTAG	GAAGACCAGGACCATCAA
TGF-beta signalling pathway(ko04350)
No.	Unigene ID	Length	Annealing temperature	Primers sequences(Sense5'-3')	Primers sequences(anti-sense5'-3')
1	c186607.graph_c1	294	55.7℃	AGGACAGGGCAGTCACAT	ACAGGTAGCGAGGTGGTG
2	c186607.graph_c2	216	53.0℃	TTTGCTGGGCAGTGGTTC	TGGAAGGGTTCTAGTCTCA
3	c176852.graph_c0	214	56.6℃	CGCACCTCCAGGGAAAGCA	TGTTCCACGAGGTTGACGA
4	c182434.graph_c1	264	52.6℃	CGGGAAGTCCTACCGAGTC	CTTTTCCAATGTGCCTCC
5	c102507.graph_c0	202	54.3℃	TGTCGGAGCAGAGCGTAG	AGGTCCCTGATGTAGTCG
6	c102857.graph_c0	192	56.0℃	TGTGCTGCCTGTCGGAACG	GGATGTAGTCTATGACACGCT
7	c120174.graph_c0	285	53.9℃	ACACTGGTTTTCTGACGGAG	ACGCCACCTTGGTTTTAG
8	c183792.graph_c0	213	54.5℃	GGCTCCAACGCCCATCAA	GCAAATGCGATACAAGAAT
9	c184599.graph_c0	245	51.0℃	AGACTACTACGCCAAAGAGG	TAAGGTAACGCCAGGAAT
10	c179302.graph_c1	323	55.4℃	AGTAACCCTTAGGCTCGTGG	TCAGCCCAACGGAGACAT
11	c184436.graph_c1	272	54.4℃	GAAGAATACACCGCCAGCAA	AGTTCCGTGTTGTGGTTGA
12	c187843.graph_c4	227	52.2℃	GTGCGGCTCTACTACATT	ATGCGAGTCAACTGGTAG
