# Supplementary material for: Transcriptome analysis of muskrat scented glands degeneration mechanism
Source: PLoS One. 2017 May 4;12(5):e0176935. doi: 10.1371/journal.pone.0176935 (PMC5417569; doi:10.1371/journal.pone.0176935)
Supplement: S2 File — (XLS) [file pone.0176935.s002.xls]

## Sheet: T05_T06_T07_vs_T01_T02_T03.anno
Supplemental Table S2. Differentially expressed genes identified by transcriptome comparison between secretion season and non-secretion season.
#ID	T05	T06	T07	T01	T02	T03	FDR	log2FC	regulated	COG_class	COG_class_annotation	GO_annotation	KEGG_annotation	KOG_class	KOG_class_annotation	Swissprot_annotation	nr_annotation
c182333.graph_c0	20.621	20.4166	17.0472	3.02104	2.3804	6.65884	3.2473e-06	-2.16106	down	--	--	Molecular Function: transmembrane signaling receptor activity (GO:0004888);; Molecular Function: calcium ion binding (GO:0005509);; Cellular Component: cytoplasm (GO:0005737);; Biological Process: blood coagulation (GO:0007596);; Molecular Function: protein C-terminus binding (GO:0008022);; Cellular Component: membrane (GO:0016020);; Biological Process: protein localization to cell surface (GO:00…	--	[T]	Signal transduction mechanisms	Fibulin-5 (Precursor) GN=FBLN5 OS=Pongo abelii (Sumatran orangutan) PE=2 SV=1	PREDICTED: fibulin-5 [Oryctolagus cuniculus]
c180544.graph_c0	9.51075	10.9528	11.9303	47.5526	47.3344	31.7672	0.000117155	2.16531	up	[S]	Function unknown	--	--	[R]	General function prediction only	Leucine-rich repeat-containing protein 28 GN=LRRC28 OS=Bos taurus (Bovine) PE=2 SV=1	PREDICTED: leucine-rich repeat-containing protein 28 [Condylura cristata]
c183297.graph_c1	1.5178	2.10723	1.80963	0.439281	0.187898	0.357712	0.000636506	-2.28212	down	--	--	Biological Process: microtubule cytoskeleton organization (GO:0000226);; Cellular Component: cytosol (GO:0005829);; Cellular Component: microtubule (GO:0005874);; Biological Process: sensory perception of sound (GO:0007605);; Molecular Function: microtubule binding (GO:0008017);; Molecular Function: hydrolase activity (GO:0016787);;	K10429|0.0|ecb:100070789|hypothetical LOC100070789	[Z]	Cytoskeleton	MAP1S light chain GN=MAP1S OS=Bos taurus (Bovine) PE=2 SV=1	PREDICTED: microtubule-associated protein 1A isoform 1 [Ceratotherium simum simum]
c157559.graph_c0	32.4192	22.0039	20.7141	6.46303	5.96548	3.75923	0.00042247	-2.02403	down	--	--	Cellular Component: nucleus (GO:0005634);; Cellular Component: cytosol (GO:0005829);; Biological Process: negative regulation of microtubule depolymerization (GO:0007026);; Molecular Function: protein C-terminus binding (GO:0008022);; Cellular Component: microtubule cytoskeleton (GO:0015630);; Biological Process: positive regulation of fatty acid biosynthetic process (GO:0045723);; Biological Pro…	--	--	--	--	PREDICTED: mid1-interacting protein 1 isoform X1 [Equus caballus]
c187575.graph_c0	1.59388	0.777978	1.67379	0.05247	0.134661	0.292985	0.000945645	-3.037	down	[Z]	Cytoskeleton	Molecular Function: microtubule motor activity (GO:0003777);; Molecular Function: ATP binding (GO:0005524);; Molecular Function: phospholipid binding (GO:0005543);; Cellular Component: nucleus (GO:0005634);; Cellular Component: cytoplasm (GO:0005737);; Cellular Component: kinesin complex (GO:0005871);; Cellular Component: microtubule (GO:0005874);; Biological Process: microtubule-based movement (…	K10392|0.0|mmu:16560|Kif1a, ATSV, C630002N23Rik, Gm1626, Kns1	[Z]	Cytoskeleton	Kinesin-like protein KIF3A GN=KIF3A OS=Pongo abelii (Sumatran orangutan) PE=2 SV=1	PREDICTED: kinesin-like protein KIF1A isoform 2 [Ceratotherium simum simum]
c177279.graph_c0	5.43698	9.40493	5.75179	1.40523	1.0644	1.5666	0.000687764	-2.1595	down	--	--	Molecular Function: 3-oxo-5-alpha-steroid 4-dehydrogenase activity (GO:0003865);; Cellular Component: endoplasmic reticulum membrane (GO:0005789);; Biological Process: protein glycosylation (GO:0006486);; Biological Process: dolichol-linked oligosaccharide biosynthetic process (GO:0006488);; Cellular Component: integral component of membrane (GO:0016021);; Biological Process: polyprenol catabolic…	K12345|0.0|mmu:57357|Srd5a3, 1110025P14Rik, A430076C09, AV364670, AW987574, D730040M03Rik, H5ar, S5AR_3, Srd5a2l	[I]	Lipid transport and metabolism	Polyprenol reductase GN=SRD5A3 OS=Ailuropoda melanoleuca (Giant panda) PE=3 SV=1	PREDICTED: polyprenol reductase [Orcinus orca]
c181082.graph_c1	11.7068	23.1573	27.2712	0.406582	0.395252	2.0639	4.74021e-07	-4.38172	down	[Q]	Secondary metabolites biosynthesis, transport and catabolism	Molecular Function: iron ion binding (GO:0005506);; Cellular Component: endoplasmic reticulum membrane (GO:0005789);; Molecular Function: electron carrier activity (GO:0009055);; Molecular Function: heme binding (GO:0020037);; Biological Process: oxidation-reduction process (GO:0055114);; Molecular Function: aromatase activity (GO:0070330);;	K07426|0.0|rno:24307|Cyp4b1	[QI]	--	Cytochrome P450 4B1 GN=CYP4B1 OS=Oryctolagus cuniculus (Rabbit) PE=1 SV=1	cytochrome P450 4B1 [Oryctolagus cuniculus]
c181887.graph_c0	2.22339	3.75389	2.32663	0.810167	0.433175	0.706853	0.00479162	-1.88998	down	[P]	Inorganic ion transport and metabolism	Molecular Function: potassium channel activity (GO:0005267);; Cellular Component: integral component of membrane (GO:0016021);; Biological Process: potassium ion transmembrane transport (GO:0071805);;	K04917|0.0|rno:116491|Kcnk6, Twik-2, Twik2	[P]	Inorganic ion transport and metabolism	Potassium channel subfamily K member 1 OS=Bos taurus (Bovine) PE=2 SV=1	PREDICTED: potassium channel subfamily K member 6 [Myotis lucifugus]
c160767.graph_c0	0.0332987	0.0336219	0.0488629	0.786402	0.840937	1.02245	2.68734e-11	4.65834	up	--	--	--	--	[WV]	--	--	PREDICTED: protein FAM65A-like isoform X8 [Myotis brandtii]
c98914.graph_c0	218.079	124.722	185.877	51.1719	57.6957	48.8943	0.00655187	-1.59538	down	--	--	Molecular Function: calcium ion binding (GO:0005509);; Cellular Component: extrinsic component of plasma membrane (GO:0019897);; Biological Process: positive regulation of binding (GO:0051099);; Biological Process: cellular response to acid (GO:0071229);;	--	--	--	Protein S100-A10 GN=S100a10 OS=Oryctolagus cuniculus (Rabbit) PE=3 SV=3	PREDICTED: protein S100-A10-like isoform X1 [Physeter catodon]
c189529.graph_c0	72.886	119.017	103.665	34.7501	29.0456	49.2976	0.0053968	-1.22596	down	[D]	Cell cycle control, cell division, chromosome partitioning	--	K13169|1e-123|oaa:100074861|hypothetical protein LOC100074861	[R]	General function prediction only	Parotid hormone (Precursor) OS=Sus scrofa (Pig) PE=1 SV=2	PREDICTED: A-kinase anchor protein 17A-like [Echinops telfairi]
c134810.graph_c1	20.6968	40.9892	32.0154	7.7213	6.88823	6.84832	2.05019e-05	-1.91948	down	--	--	Molecular Function: RNA polymerase II regulatory region sequence-specific DNA binding (GO:0000977);; Biological Process: in utero embryonic development (GO:0001701);; Molecular Function: sequence-specific DNA binding transcription factor activity (GO:0003700);; Cellular Component: nucleus (GO:0005634);; Cellular Component: centrosome (GO:0005813);; Biological Process: vitellogenesis (GO:0007296);…	--	[S]	Function unknown	Parotid hormone (Precursor) OS=Sus scrofa (Pig) PE=1 SV=2	PREDICTED: coiled-coil domain-containing protein 85B [Odobenus rosmarus divergens]
c183528.graph_c0	7.01288	4.08372	3.83862	0.824751	0.440973	0.479718	0.000688049	-2.92218	down	[G]	Carbohydrate transport and metabolism	Molecular Function: hydrolase activity, hydrolyzing O-glycosyl compounds (GO:0004553);; Biological Process: carbohydrate metabolic process (GO:0005975);; Cellular Component: nuclear membrane (GO:0031965);; Biological Process: positive regulation of insulin-like growth factor receptor signaling pathway (GO:0043568);; Biological Process: skeletal muscle fiber development (GO:0048741);; Biological P…	--	[G]	Carbohydrate transport and metabolism	Lysosomal alpha-glucosidase (Precursor) GN=GAA OS=Bos taurus (Bovine) PE=2 SV=1	PREDICTED: uncharacterized family 31 glucosidase KIAA1161 homolog isoform X2 [Galeopterus variegatus]
c181796.graph_c0	1.87401	4.31002	5.42351	0.506217	0.309327	0.588884	0.00413696	-2.88882	down	--	--	--	--	--	--	--	transmembrane protein 61 [Sus scrofa]
c185222.graph_c0	14.4204	14.1972	11.8995	3.14732	3.33887	4.93983	0.000559912	-1.68207	down	--	--	--	--	[S]	Function unknown	DNA damage-regulated autophagy modulator protein 2 GN=DRAM2 OS=Bos taurus (Bovine) PE=2 SV=1	PREDICTED: DNA damage-regulated autophagy modulator protein 1 [Orycteropus afer afer]
c180994.graph_c1	4.42935	9.11764	5.74556	1.90378	1.63592	1.85875	0.00617378	-1.62767	down	--	--	Biological Process: carbohydrate metabolic process (GO:0005975);; Molecular Function: transferase activity, transferring glycosyl groups (GO:0016757);;	K07969|0.0|mmu:56375|B4galt4, 9130402O08Rik, B4galt-IV, beta4GalT-IV	[G]	Carbohydrate transport and metabolism	Beta-N-acetylglucosaminyl-glycolipid beta-1,4-galactosyltransferase GN=B4GALT3 OS=Pongo abelii (Sumatran orangutan) PE=2 SV=1	PREDICTED: beta-1,4-galactosyltransferase 4 isoform X1 [Galeopterus variegatus]
c149556.graph_c0	0.312904	0.258497	0.271321	0.632276	0.591608	1.47106	0.00985016	1.77233	up	--	--	--	--	--	--	SH3-containing GRB2-like protein 3-interacting protein 1 GN=SGIP1 OS=Pongo abelii (Sumatran orangutan) PE=2 SV=1	PREDICTED: uncharacterized protein LOC101367508 [Odobenus rosmarus divergens]
c153883.graph_c0	40.7906	12.4932	17.6826	168.914	160.985	198.311	8.99932e-13	3.00781	up	--	--	Cellular Component: connexon complex (GO:0005922);; Biological Process: cell communication (GO:0007154);; Cellular Component: integral component of membrane (GO:0016021);; Biological Process: spongiotrophoblast differentiation (GO:0060708);; Biological Process: labyrinthine layer morphogenesis (GO:0060713);;	K07624|1e-176|rno:29586|Gjb5, Cx31.1	--	--	Gap junction beta-3 protein GN=GJB3 OS=Bos taurus (Bovine) PE=2 SV=2	PREDICTED: gap junction beta-5 protein [Orycteropus afer afer]
c180542.graph_c0	17.4248	29.6862	31.1913	3.31167	3.70997	3.94421	6.50395e-07	-2.66006	down	--	--	Molecular Function: phospholipid binding (GO:0005543);; Cellular Component: nucleus (GO:0005634);; Cellular Component: cytoplasm (GO:0005737);; Cellular Component: membrane (GO:0016020);;	--	--	--	Pleckstrin homology domain-containing family O member 1 GN=PLEKHO1 OS=Bos taurus (Bovine) PE=2 SV=1	PREDICTED: pleckstrin homology domain-containing family O member 1 [Eptesicus fuscus]
c97640.graph_c0	1199.62	1031.67	947.386	312.004	298.59	273.191	0.00140688	-1.67066	down	--	--	Molecular Function: carbohydrate binding (GO:0030246);;	K10092|2e-82|mmu:16858|Lgals7, Galectin-7, MGC151215, MGC151217	[W]	Extracellular structures	Galectin-4 GN=LGALS4 OS=Bos taurus (Bovine) PE=2 SV=1	PREDICTED: galectin-7 [Galeopterus variegatus]
c119191.graph_c1	143.177	110.822	87.6738	31.063	39.1105	39.4384	0.00169624	-1.4819	down	--	--	Molecular Function: structural constituent of ribosome (GO:0003735);; Biological Process: translation (GO:0006412);; Cellular Component: large ribosomal subunit (GO:0015934);;	K02872|2e-13|rno:317646|Rpl13a	[J]	Translation, ribosomal structure and biogenesis	60S ribosomal protein L13a GN=RPL13A OS=Canis familiaris (Dog) PE=1 SV=2	PREDICTED: 60S ribosomal protein L13a isoform X3 [Erinaceus europaeus]
c169226.graph_c0	0.178779	0	0.131171	19.3722	17.7942	34.0925	1.25707e-18	7.87557	up	--	--	--	--	--	--	LINE-1 reverse transcriptase homolog OS=Nycticebus coucang (Slow loris) PE=3 SV=1	hypothetical protein M91_01141 [Bos mutus]
c188303.graph_c0	11.5555	10.4089	9.1995	1.9983	1.9588	4.10684	0.000887596	-1.83547	down	--	--	--	--	--	--	--	PREDICTED: COBL-like 1 isoform X2 [Equus caballus]
c174017.graph_c0	13.8003	40.289	19.461	1.49527	1.42765	1.98795	4.59559e-05	-3.69187	down	--	--	Biological Process: positive regulation of endothelial cell proliferation (GO:0001938);; Cellular Component: extracellular space (GO:0005615);; Cellular Component: intracellular (GO:0005622);; Biological Process: protein O-linked glycosylation (GO:0006493);; Molecular Function: growth factor activity (GO:0008083);; Molecular Function: heparin binding (GO:0008201);; Biological Process: negative re…	K05448|1e-132|hsa:7423|VEGFB, VEGFL, VRF	--	--	Vascular endothelial growth factor B (Precursor) GN=VEGFB OS=Bos taurus (Bovine) PE=2 SV=2	RecName: Full=Vascular endothelial growth factor B; Short=VEGF-B; AltName: Full=VEGF-related factor; Short=VRF; Flags: Precursor [Bos taurus]
c179561.graph_c0	16.115	9.86146	10.294	37.4163	37.1372	33.4796	4.66973e-05	1.73466	up	[GER]	--	Cellular Component: membrane (GO:0016020);;	--	[S]	Function unknown	Solute carrier family 35 member F5 GN=SLC35F5 OS=Pongo abelii (Sumatran orangutan) PE=2 SV=1	PREDICTED: solute carrier family 35 member F5 isoform X2 [Oryctolagus cuniculus]
c156796.graph_c0	20.9433	49.9265	41.3763	4.16314	2.7824	5.72354	2.11346e-06	-2.9786	down	--	--	Molecular Function: cytokine activity (GO:0005125);; Molecular Function: tumor necrosis factor receptor binding (GO:0005164);; Cellular Component: extracellular space (GO:0005615);; Biological Process: immune response (GO:0006955);; Cellular Component: membrane (GO:0016020);;	K05474|1e-125|mmu:21944|Tnfsf12, Apo3l, Dr3l, Dr3lg, Tweak	--	--	Collagen alpha-1(III) chain GN=COL3A1 OS=Bos taurus (Bovine) PE=1 SV=1	PREDICTED: tumor necrosis factor ligand superfamily member 12 [Leptonychotes weddellii]
c189461.graph_c0	4.23227	5.55154	6.58477	1.39114	1.3192	1.89312	0.00396391	-1.68141	down	--	--	Molecular Function: Rho guanyl-nucleotide exchange factor activity (GO:0005089);; Molecular Function: phospholipid binding (GO:0005543);; Cellular Component: cytoplasm (GO:0005737);; Biological Process: regulation of Rho protein signal transduction (GO:0035023);;	--	[T]	Signal transduction mechanisms	Ras-specific guanine nucleotide-releasing factor RalGPS2 GN=RALGPS2 OS=Macaca fascicularis (Crab-eating macaque) PE=2 SV=1	PREDICTED: ras-specific guanine nucleotide-releasing factor 2, partial [Tursiops truncatus]
c173859.graph_c0	1.00511	2.22001	2.47354	0.319987	0.248856	0.541443	0.00405853	-2.21954	down	--	--	--	--	--	--	--	PREDICTED: endothelial cell-selective adhesion molecule-like [Equus przewalskii]
c97480.graph_c0	116.148	90.1157	100.786	276.28	287.754	252.717	0.00366758	1.5779	up	[O]	Posttranslational modification, protein turnover, chaperones	Cellular Component: proteasome complex (GO:0000502);; Molecular Function: ATP binding (GO:0005524);; Cellular Component: nucleus (GO:0005634);; Cellular Component: endoplasmic reticulum (GO:0005783);; Cellular Component: cytosol (GO:0005829);; Biological Process: double-strand break repair (GO:0006302);; Biological Process: activation of cysteine-type endopeptidase activity involved in apoptotic …	K13525|0.0|mmu:269523|Vcp, 3110001E05, CDC48, p97, p97/VCP	[O]	Posttranslational modification, protein turnover, chaperones	Transitional endoplasmic reticulum ATPase GN=VCP OS=Sus scrofa (Pig) PE=1 SV=5	PREDICTED: transitional endoplasmic reticulum ATPase isoform X2 [Myotis lucifugus]
c154077.graph_c0	127.767	63.5353	180.692	475.739	507.044	472.125	0.000114931	2.09467	up	--	--	Molecular Function: arylesterase activity (GO:0004064);; Cellular Component: extracellular region (GO:0005576);; Cellular Component: plasma membrane (GO:0005886);; Biological Process: aromatic compound catabolic process (GO:0019439);; Molecular Function: protein homodimerization activity (GO:0042803);; Biological Process: carboxylic acid catabolic process (GO:0046395);; Molecular Function: metal …	K01045|0.0|rno:296851|Pon2	--	--	Serum paraoxonase/arylesterase 2 GN=PON2 OS=Bos taurus (Bovine) PE=2 SV=1	PREDICTED: serum paraoxonase/arylesterase 2 isoform X2 [Galeopterus variegatus]
c188168.graph_c0	4.67064	8.99301	9.87266	1.48871	1.21649	2.72843	0.00131536	-1.982	down	--	--	--	--	--	--	--	PREDICTED: cysteine and tyrosine-rich protein 1 [Felis catus]
c180223.graph_c0	1.37491	2.38606	1.0403	0.298444	0.638281	0.277745	0.00744397	-1.73605	down	--	--	Cellular Component: nucleus (GO:0005634);; Cellular Component: cytoplasm (GO:0005737);; Biological Process: spermatid development (GO:0007286);; Molecular Function: histone deacetylase binding (GO:0042826);; Biological Process: negative regulation of transcription, DNA-templated (GO:0045892);; Molecular Function: metal ion binding (GO:0046872);;	--	[B]	Chromatin structure and dynamics	--	PREDICTED: zinc finger MYND domain-containing protein 15 isoform 2 [Odobenus rosmarus divergens]
c167115.graph_c0	4.90845	4.31275	6.16386	0.655661	0.315509	1.1441	8.13819e-06	-2.77047	down	--	--	Biological Process: branching involved in ureteric bud morphogenesis (GO:0001658);; Cellular Component: proteinaceous extracellular matrix (GO:0005578);; Cellular Component: lysosome (GO:0005764);; Biological Process: anterior/posterior axis specification (GO:0009948);; Biological Process: body morphogenesis (GO:0010171);; Biological Process: bone mineralization (GO:0030282);; Biological Process:…	K08109|0.0|mmu:14734|Gpc3, OCI-5	[T]	Signal transduction mechanisms	Secreted glypican-3 (Precursor) GN=GPC3 OS=Pan troglodytes (Chimpanzee) PE=2 SV=1	PREDICTED: glypican-3 isoform 1 [Ceratotherium simum simum]
c186382.graph_c3	9.23111	17.5062	20.2753	3.2882	2.28555	2.86888	0.000662715	-2.29424	down	[J]	Translation, ribosomal structure and biogenesis	Biological Process: alternative mRNA splicing, via spliceosome (GO:0000380);; Cellular Component: cyclin K-CDK13 complex (GO:0002945);; Molecular Function: cyclin-dependent protein serine/threonine kinase activity (GO:0004693);; Molecular Function: ATP binding (GO:0005524);; Molecular Function: RNA polymerase II carboxy-terminal domain kinase activity (GO:0008353);; Cellular Component: nuclear sp…	K08819|1e-38|rno:306998|Cdc2l5	[D]	Cell cycle control, cell division, chromosome partitioning	Cyclin-dependent kinase 13 GN=CDK13 OS=Bos taurus (Bovine) PE=3 SV=1	PREDICTED: cyclin-dependent kinase 13 [Vicugna pacos]
c157709.graph_c0	3.62884	7.44223	7.06622	1.18617	1.06324	2.29303	0.000536466	-1.85753	down	--	--	Molecular Function: Rho guanyl-nucleotide exchange factor activity (GO:0005089);; Molecular Function: phospholipid binding (GO:0005543);; Cellular Component: cytoplasm (GO:0005737);; Cellular Component: lamellipodium (GO:0030027);; Biological Process: lamellipodium assembly (GO:0030032);; Biological Process: regulation of Rho protein signal transduction (GO:0035023);;	K05729|0.0|rno:363509|Arhgef6	[F]	Nucleotide transport and metabolism	Rho guanine nucleotide exchange factor 9 GN=ARHGEF9 OS=Pongo abelii (Sumatran orangutan) PE=2 SV=1	PREDICTED: rho guanine nucleotide exchange factor 6 [Ceratotherium simum simum]
c177260.graph_c0	1.90326	2.26374	3.05322	0.515363	0.551102	0.886252	0.00596298	-1.75949	down	[KD]	--	Biological Process: negative regulation of transcription from RNA polymerase II promoter (GO:0000122);; Molecular Function: nucleic acid binding (GO:0003676);; Molecular Function: transcription corepressor activity (GO:0003714);; Cellular Component: transcriptional repressor complex (GO:0017053);; Molecular Function: metal ion binding (GO:0046872);;	--	[KD]	--	Juxtaposed with another zinc finger protein 1 GN=JAZF1 OS=Pongo abelii (Sumatran orangutan) PE=2 SV=1	PREDICTED: juxtaposed with another zinc finger protein 1 [Orycteropus afer afer]
c183148.graph_c1	1.29443	0.560138	0.407026	2.5689	1.96218	2.90303	0.00285185	1.84531	up	--	--	Cellular Component: synapse (GO:0045202);; Molecular Function: metal ion binding (GO:0046872);;	--	--	--	Acrosin heavy chain (Precursor) GN=ACR OS=Oryctolagus cuniculus (Rabbit) PE=2 SV=1	PREDICTED: LOW QUALITY PROTEIN: protein piccolo-like [Oryctolagus cuniculus]
c179257.graph_c0	1.37111	2.21506	0.661078	0.217686	0.203685	0.253235	0.00556915	-2.44085	down	--	--	--	--	--	--	Collagen alpha-2(I) chain OS=Mammut americanum (American mastodon) PE=1 SV=3	PREDICTED: proline-rich transmembrane protein 4 [Odobenus rosmarus divergens]
c123081.graph_c0	4.50092	1.47964	1.61277	11.0513	10.807	13.6173	4.55295e-05	2.33831	up	--	--	--	--	--	--	--	PREDICTED: putative uncharacterized protein C3orf83 homolog [Galeopterus variegatus]
c140051.graph_c0	1.00545	1.4619	1.01803	0.111743	0.0896189	0.097493	1.89139e-06	-3.34402	down	--	--	--	K08112|0.0|mmu:23888|Gpc6, 6720429C22Rik, AI480529, MGC32221	[T]	Signal transduction mechanisms	Secreted glypican-6 (Precursor) GN=GPC6 OS=Pongo abelii (Sumatran orangutan) PE=2 SV=1	PREDICTED: glypican-6 [Ceratotherium simum simum]
c182710.graph_c0	5.00865	9.9095	13.4745	0.971623	0.770874	1.91421	0.0026676	-2.84036	down	--	--	Molecular Function: mannosyl-oligosaccharide 1,2-alpha-mannosidase activity (GO:0004571);; Molecular Function: calcium ion binding (GO:0005509);; Cellular Component: membrane (GO:0016020);;	K01230|0.0|mmu:230815|Man1c1, AI593348	[G]	Carbohydrate transport and metabolism	Mannosyl-oligosaccharide 1,2-alpha-mannosidase IA GN=MAN1A1 OS=Sus scrofa (Pig) PE=1 SV=1	PREDICTED: mannosyl-oligosaccharide 1,2-alpha-mannosidase IC [Galeopterus variegatus]
c154362.graph_c1	6.82892	11.6688	4.36805	1.21626	1.3006	0.848926	0.000743693	-2.5162	down	[Z]	Cytoskeleton	Cellular Component: stress fiber (GO:0001725);; Molecular Function: motor activity (GO:0003774);; Molecular Function: actin binding (GO:0003779);; Molecular Function: ATP binding (GO:0005524);; Cellular Component: muscle myosin complex (GO:0005859);; Biological Process: smooth muscle contraction (GO:0006939);; Molecular Function: structural constituent of muscle (GO:0008307);; Cellular Component:…	K10352|2e-72|mdo:100016741|MYH11	[Z]	Cytoskeleton	Myosin-11 GN=MYH11 OS=Oryctolagus cuniculus (Rabbit) PE=2 SV=2	PREDICTED: LOW QUALITY PROTEIN: myosin-11 [Orycteropus afer afer]
c186895.graph_c1	8.19031	7.3218	5.55491	1.55408	1.24639	2.58266	0.0014818	-1.83932	down	--	--	Cellular Component: Golgi apparatus (GO:0005794);; Biological Process: protein glycosylation (GO:0006486);; Cellular Component: integral component of membrane (GO:0016021);; Molecular Function: transferase activity, transferring glycosyl groups (GO:0016757);;	K00710|0.0|ecb:100066545|hypothetical LOC100066545	[O]	Posttranslational modification, protein turnover, chaperones	N-acetylgalactosaminyltransferase 7 GN=GALNT7 OS=Pongo abelii (Sumatran orangutan) PE=2 SV=1	PREDICTED: N-acetylgalactosaminyltransferase 7 [Ceratotherium simum simum]
c176139.graph_c0	3.83646	5.77879	4.8452	1.00477	0.794158	1.21967	0.00106317	-2.09065	down	--	--	--	--	--	--	CB1 cannabinoid receptor-interacting protein 1 GN=CNRIP1 OS=Bos taurus (Bovine) PE=2 SV=1	PREDICTED: CB1 cannabinoid receptor-interacting protein 1 [Tupaia chinensis]
c184450.graph_c1	17.517	27.3075	33.59	5.59596	5.38438	7.27086	0.000447328	-1.94755	down	--	--	--	--	[D]	Cell cycle control, cell division, chromosome partitioning	FCH domain only protein 2 GN=FCHO2 OS=Pongo abelii (Sumatran orangutan) PE=2 SV=1	PREDICTED: LOW QUALITY PROTEIN: FCH domain only protein 2 [Bison bison bison]
c166868.graph_c0	0.950779	0.916371	0.98297	0.180114	0.321007	0.0698423	0.000578681	-2.0914	down	--	--	--	--	--	--	--	Growth inhibition and differentiation-related protein 88 like protein [Myotis davidii]
c120225.graph_c0	82.393	50.84	72.2068	355.857	368.374	292.055	6.868e-09	2.46662	up	[C]	Energy production and conversion	Cellular Component: mitochondrial respiratory chain complex I (GO:0005747);; Biological Process: response to oxidative stress (GO:0006979);; Molecular Function: NADH dehydrogenase (ubiquinone) activity (GO:0008137);; Molecular Function: electron carrier activity (GO:0009055);; Biological Process: electron transport chain (GO:0022900);;	K11352|1e-86|aml:100471683|NADH dehydrogenase [ubiquinone] 1 alpha subcomplex subunit 12-like	[C]	Energy production and conversion	NADH dehydrogenase [ubiquinone] 1 alpha subcomplex subunit 12 GN=NDUFA12 OS=Bos taurus (Bovine) PE=1 SV=1	PREDICTED: NADH dehydrogenase [ubiquinone] 1 alpha subcomplex subunit 12 isoform X1 [Camelus ferus]
c179490.graph_c0	0.0882878	0.0445723	0.291498	6.86842	8.03331	7.27666	8.83032e-19	5.81562	up	[Q]	Secondary metabolites biosynthesis, transport and catabolism	Molecular Function: iron ion binding (GO:0005506);; Molecular Function: electron carrier activity (GO:0009055);; Molecular Function: oxidoreductase activity, acting on paired donors, with incorporation or reduction of molecular oxygen, reduced flavin or flavoprotein as one donor, and incorporation of one atom of oxygen (GO:0016712);; Molecular Function: heme binding (GO:0020037);; Biological Proc…	K07408|0.0|rno:24296|Cyp1a1, AHH, AHRR, CP11, CYP1, Cyp45c, Cypc45c, P-450MC, P1-450, P450-C, P450DX	[Q]	Secondary metabolites biosynthesis, transport and catabolism	Cytochrome P450 1A1 GN=CYP1A1 OS=Macaca mulatta (Rhesus macaque) PE=2 SV=1	PREDICTED: cytochrome P450 1A1-like [Ceratotherium simum simum]
c187220.graph_c2	13.7216	23.7904	13.6698	4.89672	4.20774	8.40892	0.0021202	-1.38338	down	--	--	--	--	--	--	Potassium/sodium hyperpolarization-activated cyclic nucleotide-gated channel 4 GN=HCN4 OS=Oryctolagus cuniculus (Rabbit) PE=2 SV=1	PREDICTED: pleckstrin homology-like domain family B member 1 isoform X1 [Sus scrofa]
c186747.graph_c2	7.41723	6.099	9.45028	1.19289	0.219934	1.89013	6.89452e-06	-2.71771	down	--	--	Molecular Function: opsonin binding (GO:0001846);; Cellular Component: nucleus (GO:0005634);; Biological Process: leukocyte cell-cell adhesion (GO:0007159);; Biological Process: integrin-mediated signaling pathway (GO:0007229);; Molecular Function: heparin binding (GO:0008201);; Cellular Component: integrin complex (GO:0008305);; Cellular Component: external side of plasma membrane (GO:0009897);;…	K06461|0.0|mmu:16409|Itgam, CD11b/CD18, CR3, CR3A, Cd11b, F730045J24Rik, Ly-40, MAC1, Mac-1, Mac-1a	[W]	Extracellular structures	Integrin alpha-L (Precursor) GN=ITGAL OS=Bos taurus (Bovine) PE=2 SV=1	PREDICTED: integrin alpha-M [Tupaia chinensis]
c187894.graph_c4	5.09954	11.6665	9.26785	2.9327	2.90377	4.12764	0.00925502	-1.2058	down	--	--	Biological Process: hexose biosynthetic process (GO:0019319);; Molecular Function: 3'-phosphoadenosine 5'-phosphosulfate binding (GO:0050656);; Molecular Function: N-acetylgalactosamine 4-sulfate 6-O-sulfotransferase activity (GO:0050659);;	K08106|0.0|mmu:77590|Chst15, 4631426J05Rik, BRAG, GalNAcS-6ST, mKIAA0598	--	--	--	PREDICTED: carbohydrate sulfotransferase 15 [Tupaia chinensis]
c153957.graph_c0	13.2602	19.2188	19.9896	47.7303	50.812	55.9151	7.81011e-05	1.7293	up	[IQR]	--	Molecular Function: 3-keto sterol reductase activity (GO:0000253);; Molecular Function: retinal dehydrogenase activity (GO:0001758);; Molecular Function: carbonyl reductase (NADPH) activity (GO:0004090);; Cellular Component: mitochondrion (GO:0005739);; Cellular Component: peroxisome (GO:0005777);; Biological Process: retinal metabolic process (GO:0042574);; Biological Process: oxidation-reductio…	K11147|1e-139|mmu:28200|Dhrs4, AI043103, AI790593, CR, D14Ucla2, NDRD, PHCR, PSCD, RRD, mouNRDR	[R]	General function prediction only	Dehydrogenase/reductase SDR family member 4 GN=DHRS4 OS=Sus scrofa (Pig) PE=1 SV=2	PREDICTED: dehydrogenase/reductase SDR family member 4 isoform X1 [Erinaceus europaeus]
c179641.graph_c0	15.0097	10.6941	14.6577	94.8895	95.4401	88.9983	6.2378e-12	2.9466	up	--	--	Cellular Component: cytoplasmic microtubule (GO:0005881);;	--	[S]	Function unknown	GRAM domain-containing protein 3 GN=GRAMD3 OS=Pongo abelii (Sumatran orangutan) PE=2 SV=1	PREDICTED: GRAM domain-containing protein 3 [Galeopterus variegatus]
c179036.graph_c3	0.700797	1.81322	2.08885	6.20641	5.40055	7.07837	0.000698794	2.19733	up	--	--	Biological Process: negative regulation of transcription from RNA polymerase II promoter (GO:0000122);; Molecular Function: RNA polymerase II repressing transcription factor binding (GO:0001103);; Molecular Function: steroid hormone receptor activity (GO:0003707);; Molecular Function: ligand-activated sequence-specific DNA binding RNA polymerase II transcription factor activity (GO:0004879);; Cel…	K07294|8e-74|rno:25747|Ppara, PPAR	[T]	Signal transduction mechanisms	Peroxisome proliferator-activated receptor alpha GN=PPARA OS=Canis familiaris (Dog) PE=2 SV=1	Peroxisome proliferator-activated receptor alpha [Pteropus alecto]
c181991.graph_c1	22.9165	24.1978	22.3141	46.3508	50.0844	53.9828	0.00475945	1.2823	up	--	--	--	--	--	--	Transmembrane protein 106B GN=TMEM106B OS=Bos taurus (Bovine) PE=2 SV=1	PREDICTED: transmembrane protein 106B [Tupaia chinensis]
c180258.graph_c0	1.07077	2.78738	1.04342	0.0464854	0.0745636	0.297421	0.00111336	-3.43333	down	[S]	Function unknown	Cellular Component: plasma membrane (GO:0005886);; Biological Process: positive regulation of cytosolic calcium ion concentration (GO:0007204);; Molecular Function: calcium-release channel activity (GO:0015278);; Cellular Component: integral component of membrane (GO:0016021);; Cellular Component: Z disc (GO:0030018);; Cellular Component: junctional membrane complex (GO:0030314);; Cellular Compon…	--	[R]	General function prediction only	Junctophilin-2 GN=JPH2 OS=Oryctolagus cuniculus (Rabbit) PE=2 SV=1	PREDICTED: junctophilin-2 [Ochotona princeps]
c173643.graph_c0	22.7238	30.9863	31.8424	8.08397	6.66453	9.19396	0.000326696	-1.67248	down	--	--	Molecular Function: transcription coactivator activity (GO:0003713);; Cellular Component: nucleus (GO:0005634);; Cellular Component: mitochondrial intermembrane space (GO:0005758);; Cellular Component: centrosome (GO:0005813);; Cellular Component: spindle (GO:0005819);; Cellular Component: midbody (GO:0030496);; Biological Process: positive regulation of tyrosine phosphorylation of Stat3 protein …	--	--	--	ADP-ribosylation factor-like protein 2-binding protein GN=ARL2BP OS=Bos taurus (Bovine) PE=1 SV=2	PREDICTED: ADP-ribosylation factor-like protein 2-binding protein isoform X3 [Galeopterus variegatus]
c155640.graph_c0	14.1223	15.2146	22.5178	4.23151	2.50244	7.83129	0.00324027	-1.73548	down	--	--	Biological Process: vasculogenesis (GO:0001570);; Biological Process: neuron migration (GO:0001764);; Molecular Function: ATP binding (GO:0005524);; Cellular Component: cytosol (GO:0005829);; Cellular Component: integral component of plasma membrane (GO:0005887);; Biological Process: protein phosphorylation (GO:0006468);; Biological Process: neuromuscular junction development (GO:0007528);; Biolo…	K04360|0.0|rno:25054|Ntrk2, RATTRKB1, TRKB1, Tkrb, trkB	[TU]	--	NT-3 growth factor receptor (Precursor) GN=NTRK3 OS=Pan troglodytes (Chimpanzee) PE=2 SV=1	PREDICTED: BDNF/NT-3 growth factors receptor isoform 3 [Ceratotherium simum simum]
c186296.graph_c0	17.3734	18.205	10.3961	3.53912	3.51144	5.58139	0.000194908	-1.70919	down	--	--	Molecular Function: beta-galactoside alpha-2,6-sialyltransferase activity (GO:0003835);; Biological Process: protein glycosylation (GO:0006486);; Cellular Component: integral component of Golgi membrane (GO:0030173);;	K00778|0.0|rno:25197|St6gal1, Siat1	[G]	Carbohydrate transport and metabolism	Beta-galactoside alpha-2,6-sialyltransferase 2 GN=ST6GAL2 OS=Pan troglodytes (Chimpanzee) PE=2 SV=1	beta-galactoside alpha-2,6-sialyltransferase 1 isoform 1 [Camelus ferus]
c186943.graph_c0	24.0409	25.7161	22.8365	7.51373	8.38559	9.50398	0.00203311	-1.35122	down	--	--	Molecular Function: phosphatidylinositol phospholipase C activity (GO:0004435);; Molecular Function: signal transducer activity (GO:0004871);; Molecular Function: calcium ion binding (GO:0005509);; Molecular Function: phospholipid binding (GO:0005543);; Cellular Component: plasma membrane (GO:0005886);; Biological Process: intracellular signal transduction (GO:0035556);; Biological Process: phosp…	--	[T]	Signal transduction mechanisms	1-phosphatidylinositol 4,5-bisphosphate phosphodiesterase beta-4 (Fragment) GN=PLCB4 OS=Bos taurus (Bovine) PE=1 SV=1	PREDICTED: 1-phosphatidylinositol 4,5-bisphosphate phosphodiesterase eta-2 [Tupaia chinensis]
c186096.graph_c1	3.10006	2.92452	1.44441	0.188612	0.235307	0.438826	5.05654e-05	-2.98343	down	--	--	--	--	--	--	--	PREDICTED: astrotactin-2 isoform X3 [Canis lupus familiaris]
c184096.graph_c0	1.42999	0.772599	0.487783	2.59647	2.83244	2.18935	0.00446115	1.67203	up	--	--	Cellular Component: exocyst (GO:0000145);; Biological Process: exocytosis (GO:0006887);; Cellular Component: growth cone membrane (GO:0032584);; Cellular Component: centriolar satellite (GO:0034451);;	K07195|1e-15|mcc:705801|EXOC7	--	--	--	PREDICTED: exocyst complex component 7 [Myotis lucifugus]
c195700.graph_c0	0.398098	0.401962	0.185873	0.955255	0.752684	0.994278	0.0051389	1.63718	up	--	--	--	--	[A]	RNA processing and modification	--	PREDICTED: serine/arginine repetitive matrix protein 2 [Eptesicus fuscus]
c187805.graph_c1	0.574477	1.01509	0.316123	1.49638	1.49348	1.74075	0.00889444	1.53073	up	--	--	--	--	--	--	--	PREDICTED: uncharacterized protein LOC102177976 [Capra hircus]
c183413.graph_c0	1.17438	3.25551	3.58761	0.237304	0.222041	0.4831	0.00306203	-2.95246	down	--	--	Cellular Component: Golgi apparatus (GO:0005794);; Biological Process: protein glycosylation (GO:0006486);; Molecular Function: galactosyltransferase activity (GO:0008378);; Cellular Component: integral component of membrane (GO:0016021);;	K09664|0.0|rno:316583|B3gnt7	[G]	Carbohydrate transport and metabolism	UDP-GlcNAc:betaGal beta-1,3-N-acetylglucosaminyltransferase 9 {ECO:0000250|UniProtKB:Q6UX72} OS=Bos taurus (Bovine) PE=2 SV=1	PREDICTED: UDP-GlcNAc:betaGal beta-1,3-N-acetylglucosaminyltransferase 7 [Oryctolagus cuniculus]
c178417.graph_c0	2.6306	0.605194	0.708511	10.6396	9.05244	8.71773	1.1319e-07	2.97584	up	--	--	--	--	--	--	--	PREDICTED: basic proline-rich protein-like [Dasypus novemcinctus]
c186099.graph_c3	13.3741	15.2872	16.9867	33.9843	36.3545	33.6635	0.00274207	1.36226	up	--	--	Biological Process: lipid transport (GO:0006869);; Molecular Function: cholesterol binding (GO:0015485);;	--	[T]	Signal transduction mechanisms	Oxysterol-binding protein 1 GN=OSBP OS=Oryctolagus cuniculus (Rabbit) PE=1 SV=1	PREDICTED: oxysterol-binding protein-related protein 2 [Galeopterus variegatus]
c185250.graph_c0	13.8229	13.2709	9.31422	4.09738	4.24018	4.41505	0.00513751	-1.33796	down	--	--	Cellular Component: endoplasmic reticulum (GO:0005783);; Cellular Component: Golgi apparatus (GO:0005794);; Biological Process: dermatan sulfate biosynthetic process (GO:0030208);; Molecular Function: chondroitin-glucuronate 5-epimerase activity (GO:0047757);;	K01794|0.0|aml:100477586|DSE	--	--	Dermatan-sulfate epimerase (Precursor) GN=DSE OS=Bos taurus (Bovine) PE=1 SV=1	PREDICTED: dermatan-sulfate epimerase isoform X1 [Oryctolagus cuniculus]
c187663.graph_c0	14.3022	9.79378	11.7732	3.74648	4.05971	4.73602	0.00242755	-1.37704	down	--	--	Cellular Component: intracellular part (GO:0044424);; Biological Process: single-organism cellular process (GO:0044763);; Biological Process: biological regulation (GO:0065007);;	K07609|0.0|rno:25491|Nes	--	--	Neurofilament medium polypeptide GN=NEFM OS=Bos taurus (Bovine) PE=1 SV=3	PREDICTED: nestin [Camelus bactrianus]
c183151.graph_c0	7.33979	6.70708	5.88256	1.58732	1.84125	3.00453	0.00995018	-1.50281	down	--	--	Molecular Function: calcium channel activity (GO:0005262);; Cellular Component: intracellular (GO:0005622);; Biological Process: response to heat (GO:0009408);; Cellular Component: cell surface (GO:0009986);; Cellular Component: integral component of membrane (GO:0016021);; Cellular Component: growth cone membrane (GO:0032584);; Cellular Component: axonal growth cone (GO:0044295);; Cellular Compo…	K04971|0.0|mmu:22368|Trpv2, GRC, OTRPC2, VRL-1, Vrl1	[PT]	--	Transient receptor potential cation channel subfamily V member 1 GN=TRPV1 OS=Canis familiaris (Dog) PE=2 SV=1	PREDICTED: LOW QUALITY PROTEIN: transient receptor potential cation channel subfamily V member 2 [Pteropus alecto]
c188474.graph_c2	1.86517	1.25551	2.11981	0.25403	0.108659	0.827441	0.0053783	-2.11038	down	[J]	Translation, ribosomal structure and biogenesis	Molecular Function: protein serine/threonine kinase activity (GO:0004674);; Molecular Function: Rho guanyl-nucleotide exchange factor activity (GO:0005089);; Molecular Function: ATP binding (GO:0005524);; Molecular Function: phospholipid binding (GO:0005543);; Biological Process: protein phosphorylation (GO:0006468);; Biological Process: regulation of Rho protein signal transduction (GO:0035023);;	K08810|0.0|mmu:545156|Kalrn, 2210407G14Rik, AV235988, DUET, E530005C20Rik, Gm539, Hapip, TRAD	[T]	Signal transduction mechanisms	Homeobox protein cut-like 1 (Fragment) GN=CUX1 OS=Canis familiaris (Dog) PE=2 SV=1	PREDICTED: kalirin, partial [Galeopterus variegatus]
c179211.graph_c0	1.51822	3.66576	1.65878	0.458506	0.269667	0.266691	0.000689151	-2.52725	down	--	--	Molecular Function: calcium ion binding (GO:0005509);; Cellular Component: plasma membrane (GO:0005886);; Biological Process: homophilic cell adhesion (GO:0007156);; Cellular Component: integral component of membrane (GO:0016021);;	K06806|0.0|rno:360835|Cdh19	[S]	Function unknown	Cadherin-6 (Precursor) GN=CDH6 OS=Bos taurus (Bovine) PE=2 SV=1	PREDICTED: cadherin-19 [Ceratotherium simum simum]
c171564.graph_c1	14.8837	31.3444	14.1254	3.97421	2.75663	3.93597	0.000204401	-2.28335	down	--	--	Molecular Function: GTPase activity (GO:0003924);; Molecular Function: GTP binding (GO:0005525);; Molecular Function: phospholipid binding (GO:0005543);; Cellular Component: microtubule (GO:0005874);;	--	[UR]	--	Dynamin-1 GN=DNM1 OS=Bos taurus (Bovine) PE=2 SV=1	PREDICTED: dynamin-1 isoform X2 [Erinaceus europaeus]
c181638.graph_c1	7.26749	7.4679	6.11079	2.1443	0.883762	3.71572	0.0071409	-1.51657	down	[RTKL]	--	Biological Process: endochondral bone growth (GO:0003416);; Molecular Function: collagen binding (GO:0005518);; Molecular Function: ATP binding (GO:0005524);; Biological Process: cell adhesion (GO:0007155);; Biological Process: positive regulation of fibroblast migration (GO:0010763);; Cellular Component: membrane (GO:0016020);; Biological Process: peptidyl-tyrosine phosphorylation (GO:0018108);;…	K05125|0.0|mmu:18214|Ddr2, AW495251, Ntrkr3, tyro10	[T]	Signal transduction mechanisms	Epithelial discoidin domain-containing receptor 1 (Precursor) GN=DDR1 OS=Pan troglodytes (Chimpanzee) PE=3 SV=1	PREDICTED: discoidin domain-containing receptor 2 isoform X1 [Equus przewalskii]
c170950.graph_c0	25.9655	29.7122	21.4114	51.6398	53.8166	52.0893	0.00656394	1.21785	up	--	--	--	--	--	--	Protein FAM134B GN=FAM134B OS=Bos taurus (Bovine) PE=2 SV=1	PREDICTED: protein FAM134C isoform 2 [Ceratotherium simum simum]
c187932.graph_c0	135.339	22.6232	45.6036	845.994	890.759	537.968	2.68131e-07	3.61817	up	--	--	--	--	--	--	Transmembrane protein 45B GN=TMEM45B OS=Bos taurus (Bovine) PE=2 SV=1	PREDICTED: transmembrane protein 45A isoform X3 [Galeopterus variegatus]
c155741.graph_c0	8.09415	16.104	12.4308	3.42446	3.0334	6.45119	0.00705294	-1.3545	down	--	--	Cellular Component: nuclear chromatin (GO:0000790);; Molecular Function: RNA polymerase II core promoter proximal region sequence-specific DNA binding (GO:0000978);; Molecular Function: sequence-specific DNA binding transcription factor activity (GO:0003700);; Cellular Component: cytoplasm (GO:0005737);; Biological Process: apoptotic process (GO:0006917);; Biological Process: cell cycle arrest (G…	K09444|0.0|rno:24508|Irf1	--	--	Interferon regulatory factor 1 GN=IRF1 OS=Sus scrofa (Pig) PE=2 SV=1	PREDICTED: interferon regulatory factor 1 [Canis lupus familiaris]
c167377.graph_c0	5.51668	16.2202	11.6592	0.964004	0.670056	1.90643	9.15211e-05	-3.08527	down	--	--	Biological Process: hematopoietic progenitor cell differentiation (GO:0002244);; Molecular Function: protein kinase C binding (GO:0005080);; Cellular Component: cytoplasm (GO:0005737);; Biological Process: vesicle docking involved in exocytosis (GO:0006904);; Biological Process: integrin-mediated signaling pathway (GO:0007229);; Biological Process: positive regulation of platelet activation (GO:0…	--	--	--	Pleckstrin GN=PLEK OS=Canis familiaris (Dog) PE=2 SV=1	PREDICTED: pleckstrin [Ceratotherium simum simum]
c174357.graph_c1	2.03063	0.706227	0.231759	6.14345	6.26782	4.12029	3.51792e-05	2.64504	up	--	--	Cellular Component: multivesicular body (GO:0005771);; Cellular Component: endoplasmic reticulum membrane (GO:0005789);; Cellular Component: rough endoplasmic reticulum (GO:0005791);; Biological Process: vitamin A metabolic process (GO:0006776);; Biological Process: visual perception (GO:0007601);; Biological Process: embryo development (GO:0009790);; Cellular Component: integral component of mem…	K00678|1e-142|rno:64047|Lrat	--	--	Lecithin retinol acyltransferase GN=LRAT OS=Bos taurus (Bovine) PE=1 SV=1	PREDICTED: lecithin retinol acyltransferase [Equus caballus]
c180218.graph_c0	43.012	27.78	30.9546	93.4031	86.5031	64.3681	0.00356335	1.43884	up	--	--	Cellular Component: integral component of membrane (GO:0016021);;	--	--	--	Transmembrane protein 79 GN=TMEM79 OS=Bos taurus (Bovine) PE=2 SV=1	PREDICTED: transmembrane protein 79 [Ceratotherium simum simum]
c186471.graph_c0	6.05668	5.05702	9.48585	1.98793	0.964019	1.23695	0.00458664	-2.13598	down	--	--	--	--	--	--	--	PREDICTED: fibrocystin-L [Equus caballus]
c156307.graph_c0	2.85915	5.89752	3.74602	1.36182	0.788805	0.594077	0.00298197	-1.93582	down	--	--	Biological Process: microtubule cytoskeleton organization (GO:0000226);; Molecular Function: magnesium ion binding (GO:0000287);; Molecular Function: protein serine/threonine kinase activity (GO:0004674);; Molecular Function: non-membrane spanning protein tyrosine kinase activity (GO:0004715);; Molecular Function: ATP binding (GO:0005524);; Cellular Component: nucleus (GO:0005634);; Cellular Comp…	K06632|9e-25|cfa:476847|WEE1	[D]	Cell cycle control, cell division, chromosome partitioning	--	hypothetical protein PAL_GLEAN10007453 [Pteropus alecto]
c167564.graph_c0	1.21458	1.65559	2.40608	0.253096	0.270647	0.294427	0.00156674	-2.53184	down	--	--	Cellular Component: Golgi membrane (GO:0000139);; Cellular Component: nucleus (GO:0005634);; Cellular Component: cytosol (GO:0005829);; Molecular Function: protein domain specific binding (GO:0019904);; Cellular Component: secretory granule membrane (GO:0030667);; Cellular Component: synaptic vesicle membrane (GO:0030672);;	--	[TU]	--	--	PREDICTED: islet cell autoantigen 1 isoform X8 [Tupaia chinensis]
c160317.graph_c0	0.45877	1.45779	0.920706	0.206195	0.180404	0.196255	0.00793776	-2.05855	down	[KR]	--	Cellular Component: endoplasmic reticulum membrane (GO:0005789);; Molecular Function: aspartate N-acetyltransferase activity (GO:0017188);; Cellular Component: mitochondrial membrane (GO:0031966);; Biological Process: positive regulation of dopamine uptake involved in synaptic transmission (GO:0051586);;	--	[R]	General function prediction only	Atherin GN=SAMD1 OS=Oryctolagus cuniculus (Rabbit) PE=2 SV=1	PREDICTED: N-acetylaspartate synthetase [Canis lupus familiaris]
c94245.graph_c0	27.141	51.6067	46.3747	4.4057	4.60167	9.05844	2.86664e-07	-2.65116	down	--	--	Cellular Component: phagocytic cup (GO:0001891);; Molecular Function: calcium ion binding (GO:0005509);; Cellular Component: nucleus (GO:0005634);; Cellular Component: cytosol (GO:0005829);; Cellular Component: actin filament (GO:0005884);; Biological Process: phagocytosis, engulfment (GO:0006911);; Biological Process: inflammatory response (GO:0006954);; Biological Process: Rac protein signal tr…	--	[T]	Signal transduction mechanisms	Allograft inflammatory factor 1 GN=AIF1 OS=Macaca mulatta (Rhesus macaque) PE=3 SV=1	PREDICTED: allograft inflammatory factor 1 [Equus caballus]
c185491.graph_c0	1.68445	0.206157	4.64394	9.21839	9.85766	14.7658	8.06776e-05	2.42642	up	--	--	--	--	--	--	--	PREDICTED: coiled-coil domain-containing protein 86 [Myotis lucifugus]
c189698.graph_c0	31.7024	28.5496	32.0963	93.5713	96.2418	76.6194	9.7047e-05	1.70663	up	--	--	Molecular Function: signal transducer activity (GO:0004871);; Biological Process: positive regulation of I-kappaB kinase/NF-kappaB signaling (GO:0043123);;	--	--	--	UPF0729 protein C18orf32 homolog OS=Pongo abelii (Sumatran orangutan) PE=3 SV=1	PREDICTED: UPF0729 protein C18orf32 homolog isoform X1 [Tupaia chinensis]
c185959.graph_c0	24.1594	26.7185	32.8591	55.7485	56.9628	74.4602	0.00807014	1.30707	up	--	--	Molecular Function: heme binding (GO:0020037);;	--	[R]	General function prediction only	Membrane-associated progesterone receptor component 1 GN=PGRMC1 OS=Pongo abelii (Sumatran orangutan) PE=2 SV=3	PREDICTED: LOW QUALITY PROTEIN: membrane-associated progesterone receptor component 2 [Myotis lucifugus]
c187265.graph_c0	9.31658	18.2815	13.2198	3.2662	1.8606	6.07223	0.000700983	-1.72551	down	[R]	General function prediction only	Molecular Function: ARF guanyl-nucleotide exchange factor activity (GO:0005086);; Molecular Function: phospholipid binding (GO:0005543);; Cellular Component: plasma membrane (GO:0005886);; Biological Process: regulation of ARF protein signal transduction (GO:0032012);;	--	[U]	Intracellular trafficking, secretion, and vesicular transport	Cytohesin-2 GN=CYTH2 OS=Chlorocebus aethiops (Green monkey) PE=2 SV=1	PREDICTED: cytohesin-4 [Trichechus manatus latirostris]
c188564.graph_c2	1.97828	0.315392	2.13902	6.21973	7.57911	5.55278	0.000605393	2.23601	up	--	--	--	--	--	--	--	hypothetical protein PANDA_018230 [Ailuropoda melanoleuca]
c154291.graph_c1	51.5348	72.9994	65.9831	158.608	175.621	121.133	0.00209465	1.46318	up	--	--	Cellular Component: ubiquitin ligase complex (GO:0000151);; Biological Process: protein polyubiquitination (GO:0000209);; Biological Process: spliceosomal complex assembly (GO:0000245);; Cellular Component: Prp19 complex (GO:0000974);; Biological Process: inner cell mass cell proliferation (GO:0001833);; Molecular Function: DNA binding (GO:0003677);; Cellular Component: lipid particle (GO:0005811…	K10599|0.0|rno:246216|Prpf19, MGC124562, Prp19	[R]	General function prediction only	Pre-mRNA-processing factor 19 {ECO:0000305} GN=PRPF19 OS=Bos taurus (Bovine) PE=2 SV=1	PREDICTED: pre-mRNA-processing factor 19 [Galeopterus variegatus]
c188690.graph_c0	17.3049	28.9177	24.2391	2.59641	2.357	9.75658	6.56011e-07	-2.17306	down	--	--	Molecular Function: nucleotide binding (GO:0000166);; Molecular Function: transcription coactivator activity (GO:0003713);; Molecular Function: poly(A) binding (GO:0008143);; Biological Process: positive regulation of pathway-restricted SMAD protein phosphorylation (GO:0010862);; Biological Process: positive regulation of SMAD protein import into nucleus (GO:0060391);;	--	[R]	General function prediction only	Parotid hormone (Precursor) OS=Sus scrofa (Pig) PE=1 SV=2	PREDICTED: RNA-binding protein with multiple splicing isoformX1 [Equus caballus]
c168234.graph_c0	12.819	17.4914	24.6532	4.44161	3.67424	6.33681	0.00395525	-1.79236	down	--	--	Cellular Component: extracellular region part (GO:0044421);; Biological Process: single-organism cellular process (GO:0044763);; Biological Process: negative regulation of cellular process (GO:0048523);;	--	--	--	Gamma-synuclein GN=SNCG OS=Macaca fascicularis (Crab-eating macaque) PE=2 SV=1	PREDICTED: multimerin-2 [Orcinus orca]
c153470.graph_c0	2.22654	6.04674	2.36594	0.319979	0.456225	0.744466	0.00769439	-2.61673	down	--	--	--	K06236|1e-06|bfo:BRAFLDRAFT_74779|hypothetical protein	[W]	Extracellular structures	Collagen alpha-1(III) chain GN=COL3A1 OS=Bos taurus (Bovine) PE=1 SV=1	PREDICTED: uncharacterized protein LOC101392874 [Ceratotherium simum simum]
c120333.graph_c0	14.4368	11.9073	15.5345	46.0875	51.0916	38.7267	1.66716e-05	1.86958	up	--	--	Cellular Component: lysosomal membrane (GO:0005765);; Cellular Component: Golgi apparatus (GO:0005794);; Biological Process: apoptotic process (GO:0006917);; Cellular Component: integral component of membrane (GO:0016021);; Biological Process: execution phase of apoptosis (GO:0097194);;	--	[S]	Function unknown	DNA damage-regulated autophagy modulator protein 2 GN=DRAM2 OS=Bos taurus (Bovine) PE=2 SV=1	PREDICTED: DNA damage-regulated autophagy modulator protein 2 isoform X1 [Oryctolagus cuniculus]
c187684.graph_c6	22.4995	19.9093	16.7801	7.94293	7.30004	5.24434	0.00775508	-1.33448	down	--	--	Molecular Function: DNA binding (GO:0003677);; Molecular Function: RNA binding (GO:0003723);; Cellular Component: cytoplasm (GO:0005737);; Cellular Component: ribonucleoprotein complex (GO:0030529);;	K13162|0.0|rno:363133|Pcbp4	[AR]	--	Poly(rC)-binding protein 4 GN=PCBP4 OS=Bos taurus (Bovine) PE=2 SV=1	PREDICTED: poly(rC)-binding protein 4 isoform X2 [Bubalus bubalis]
c178903.graph_c0	2.743	3.08615	5.98015	0.272186	0.174637	0.316635	0.000911277	-3.82388	down	--	--	Cellular Component: stress fiber (GO:0001725);; Cellular Component: ruffle (GO:0001726);; Biological Process: B-1 B cell homeostasis (GO:0001922);; Molecular Function: signal transducer activity (GO:0004871);; Molecular Function: transmembrane receptor protein tyrosine kinase adaptor activity (GO:0005068);; Molecular Function: SH3/SH2 adaptor activity (GO:0005070);; Molecular Function: phospholip…	K07193|1e-160|mmu:23921|Sh2b2, Aps	--	--	--	PREDICTED: SH2B adapter protein 2 [Odobenus rosmarus divergens]
c176923.graph_c0	1.18211	2.98395	1.38128	0.121644	0.26016	0.247641	0.000295555	-2.93037	down	[D]	Cell cycle control, cell division, chromosome partitioning	Molecular Function: sequence-specific DNA binding transcription factor activity (GO:0003700);; Cellular Component: nucleus (GO:0005634);; Biological Process: regulation of transcription, DNA-templated (GO:0006355);; Molecular Function: sequence-specific DNA binding (GO:0043565);;	K09364|0.0|cfa:484478|POU2F2	[K]	Transcription	POU domain, class 2, transcription factor 2 GN=POU2F2 OS=Sus scrofa (Pig) PE=2 SV=1	PREDICTED: POU domain, class 2, transcription factor 2 isoform 2 [Ceratotherium simum simum]
c175178.graph_c0	0.384246	1.19377	0.54216	2.66899	2.89799	4.25125	0.000172982	2.41911	up	--	--	--	--	--	--	--	PREDICTED: uncharacterized protein LOC103107392 [Erinaceus europaeus]
c188098.graph_c2	5.67394	8.25711	7.77784	15.961	14.5781	18.3716	0.00531621	1.34406	up	[J]	Translation, ribosomal structure and biogenesis	Molecular Function: single-stranded DNA endodeoxyribonuclease activity (GO:0000014);; Biological Process: telomere maintenance (GO:0000723);; Biological Process: double-strand break repair (GO:0006302);; Biological Process: DNA recombination (GO:0006310);; Molecular Function: 5'-3' exonuclease activity (GO:0008409);; Biological Process: response to ionizing radiation (GO:0010212);; Biological Pro…	K10887|0.0|rno:259171|Dclre1c, Snm1l	[L]	Replication, recombination and repair	Protein artemis GN=DCLRE1C OS=Pongo abelii (Sumatran orangutan) PE=2 SV=1	PREDICTED: protein artemis isoform X1 [Oryctolagus cuniculus]
c188953.graph_c1	2.6812	2.88507	3.93442	0.435008	0.552396	0.980465	0.000657515	-2.16234	down	--	--	Cellular Component: histone deacetylase complex (GO:0000118);; Biological Process: negative regulation of transcription from RNA polymerase II promoter (GO:0000122);; Cellular Component: nuclear chromatin (GO:0000790);; Molecular Function: RNA polymerase II distal enhancer sequence-specific DNA binding (GO:0000980);; Molecular Function: sequence-specific DNA binding RNA polymerase II transcriptio…	K09068|0.0|mmu:21349|Tal1, SCL/tal-1, Scl, bHLHa17, tal-1	[K]	Transcription	Transcription factor 21 GN=TCF21 OS=Bos taurus (Bovine) PE=2 SV=1	PREDICTED: T-cell acute lymphocytic leukemia protein 1 [Orycteropus afer afer]
c180456.graph_c0	18.5921	6.72815	10.4795	23.5488	20.5186	27.2791	0.0099032	1.10873	up	--	--	--	K12484|0.0|rno:498650|Rab11fip1, RGD1562965, Rab11-FIP1	--	--	Fibrous sheath CABYR-binding protein OS=Bos taurus (Bovine) PE=2 SV=1	PREDICTED: rab11 family-interacting protein 1 isoform 1 [Ceratotherium simum simum]
c171155.graph_c0	2.66956	1.1474	1.24402	5.11184	4.66246	4.19761	0.00109686	1.61526	up	--	--	--	--	--	--	XK-related protein 2 GN=XKRX OS=Sminthopsis macroura (Stripe-faced dunnart) PE=2 SV=1	hypothetical protein PANDA_018595 [Ailuropoda melanoleuca]
c186827.graph_c3	17.1998	26.4005	29.1794	4.49406	4.04442	10.4387	0.000106989	-1.82835	down	--	--	Molecular Function: G-protein coupled receptor activity (GO:0004930);; Cellular Component: plasma membrane (GO:0005886);; Biological Process: neuropeptide signaling pathway (GO:0007218);; Cellular Component: integral component of membrane (GO:0016021);;	K08458|0.0|rno:245977|Gpr116, Gprhep, Ig-Hepta	[T]	Signal transduction mechanisms	Latrophilin-3 (Precursor) GN=LPHN3 OS=Bos taurus (Bovine) PE=2 SV=1	PREDICTED: probable G-protein coupled receptor 116 isoform X2 [Oryctolagus cuniculus]
c181722.graph_c1	3.91131	1.52734	2.5685	8.91596	8.25019	6.25112	0.00178308	1.69882	up	[V]	Defense mechanisms	Biological Process: negative regulation of transcription from RNA polymerase II promoter (GO:0000122);; Cellular Component: nuclear chromatin (GO:0000790);; Cellular Component: euchromatin (GO:0000791);; Cellular Component: heterochromatin (GO:0000792);; Molecular Function: ubiquitin-protein ligase activity (GO:0004842);; Cellular Component: replication fork (GO:0005657);; Biological Process: DNA…	K10638|0.0|rno:316129|Uhrf1, Np95	--	--	E3 ubiquitin-protein ligase UHRF1 GN=UHRF1 OS=Bos taurus (Bovine) PE=2 SV=1	PREDICTED: E3 ubiquitin-protein ligase UHRF1 [Galeopterus variegatus]
c182866.graph_c0	7.91451	9.32602	10.8956	28.0801	28.9088	27.1492	6.48652e-05	1.75421	up	[R]	General function prediction only	Molecular Function: ATP binding (GO:0005524);; Cellular Component: mitochondrion (GO:0005739);; Biological Process: ATP catabolic process (GO:0006200);; Molecular Function: ATPase activity (GO:0016887);;	--	[R]	General function prediction only	Collagen alpha-1(I) chain (Precursor) GN=COL1A1 OS=Bos taurus (Bovine) PE=1 SV=3	PREDICTED: LOW QUALITY PROTEIN: von Willebrand factor A domain-containing protein 8 [Oryctolagus cuniculus]
c120080.graph_c0	48.7587	10.2924	28.6903	236.998	232.57	184.227	2.13401e-10	3.02234	up	--	--	Biological Process: apoptotic process (GO:0006917);; Cellular Component: perinuclear region of cytoplasm (GO:0048471);;	--	--	--	--	PREDICTED: gasdermin-A [Galeopterus variegatus]
c185322.graph_c1	8.22403	11.8049	7.95838	1.48215	0.88052	3.54417	3.02672e-05	-2.13155	down	[R]	General function prediction only	--	K09299|0.0|aml:100467727|zinc finger E-box-binding homeobox 2-like	[K]	Transcription	Zinc finger protein 22 GN=ZNF22 OS=Pongo abelii (Sumatran orangutan) PE=2 SV=1	PREDICTED: zinc finger E-box-binding homeobox 2 isoform X1 [Condylura cristata]
c182465.graph_c0	1.91712	3.61796	2.82994	0.507292	0.169522	0.442601	3.64264e-05	-2.71552	down	--	--	Molecular Function: protein dimerization activity (GO:0046983);;	K09084|0.0|rno:500200|Atoh8, RGD1561512	[K]	Transcription	Neurogenic differentiation factor 6 GN=NEUROD6 OS=Macaca fascicularis (Crab-eating macaque) PE=2 SV=1	PREDICTED: protein atonal homolog 8 [Ceratotherium simum simum]
c173835.graph_c0	3.03838	4.53512	4.36163	0.36704	0.981234	0.426979	7.67903e-05	-2.54116	down	--	--	--	--	[R]	General function prediction only	Zinc finger protein 665 GN=ZNF665 OS=Pongo abelii (Sumatran orangutan) PE=2 SV=1	PREDICTED: LOW QUALITY PROTEIN: zinc finger protein 883-like [Galeopterus variegatus]
c183119.graph_c0	1.47934	1.93303	2.38363	0.241779	0.129273	0.515648	0.000113048	-2.61472	down	--	--	Molecular Function: G-protein coupled receptor activity (GO:0004930);; Cellular Component: cytosol (GO:0005829);; Cellular Component: plasma membrane (GO:0005886);; Biological Process: adenylate cyclase-activating G-protein coupled receptor signaling pathway (GO:0007189);; Biological Process: negative regulation of platelet-derived growth factor receptor signaling pathway (GO:0010642);; Cellular …	K04263|0.0|rno:292661|Ptgir	[R]	General function prediction only	Prostacyclin receptor (Precursor) GN=PTGIR OS=Bos taurus (Bovine) PE=3 SV=1	PREDICTED: prostacyclin receptor isoform X1 [Bos taurus]
c175778.graph_c0	6.43318	5.97407	3.78983	15.6561	17.4394	13.5079	0.00199548	1.7185	up	--	--	Molecular Function: actin binding (GO:0003779);; Cellular Component: cytoplasm (GO:0005737);; Molecular Function: ankyrin binding (GO:0030506);; Cellular Component: sarcolemma (GO:0042383);; Biological Process: muscle fiber development (GO:0048747);;	--	--	--	Filamin-B (Fragment) GN=FLNB OS=Oryctolagus cuniculus (Rabbit) PE=1 SV=1	PREDICTED: filamin-C isoform X5 [Sus scrofa]
c176631.graph_c1	5.86163	7.58158	6.9309	1.24501	0.971526	1.9572	0.00028404	-2.14682	down	[J]	Translation, ribosomal structure and biogenesis	Cellular Component: extracellular space (GO:0005615);; Molecular Function: growth factor activity (GO:0008083);; Biological Process: positive regulation of cell proliferation (GO:0008284);; Biological Process: organ morphogenesis (GO:0009887);; Cellular Component: membrane (GO:0016020);; Biological Process: morphogenesis of embryonic epithelium (GO:0016331);; Molecular Function: chemoattractant a…	K05449|0.0|mmu:22341|Vegfc, AW228853, VEGF-C	--	--	Vascular endothelial growth factor A (Precursor) GN=VEGFA OS=Equus caballus (Horse) PE=2 SV=1	PREDICTED: vascular endothelial growth factor C [Canis lupus familiaris]
c186666.graph_c0	2.57521	1.49512	1.66901	5.33646	4.36757	5.37558	0.00869418	1.5369	up	--	--	Molecular Function: catalytic activity (GO:0003824);; Molecular Function: ATP binding (GO:0005524);; Biological Process: neurotransmitter secretion (GO:0007269);; Biological Process: metabolic process (GO:0008152);; Cellular Component: synaptic vesicle membrane (GO:0030672);;	--	[TU]	--	Synapsin-1 GN=SYN1 OS=Bos taurus (Bovine) PE=1 SV=2	PREDICTED: synapsin-3-like [Pantholops hodgsonii]
c184991.graph_c0	1.43331	3.72525	2.37589	0.368734	0.197153	1.02948	0.00264214	-2.11973	down	--	--	--	--	--	--	--	PREDICTED: spermatogenesis- and oogenesis-specific basic helix-loop-helix-containing protein 2 [Ceratotherium simum simum]
c186868.graph_c1	7.01448	7.52268	10.3325	1.59305	1.51424	2.46009	1.54059e-05	-2.03111	down	--	--	Molecular Function: protease binding (GO:0002020);; Molecular Function: calcium ion binding (GO:0005509);; Cellular Component: endoplasmic reticulum membrane (GO:0005789);; Cellular Component: cytosol (GO:0005829);; Cellular Component: plasma membrane (GO:0005886);; Biological Process: negative regulation of heart rate (GO:0010459);; Cellular Component: Z disc (GO:0030018);; Biological Process: p…	--	[T]	Signal transduction mechanisms	Sorcin GN=SRI OS=Pongo abelii (Sumatran orangutan) PE=2 SV=1	PREDICTED: sorcin [Camelus dromedarius]
c188314.graph_c1	9.04726	12.3455	9.71472	30.7492	29.687	36.0934	2.6762e-05	1.8108	up	[RTKL]	--	Biological Process: activation of MAPK activity (GO:0000187);; Biological Process: ovarian follicle development (GO:0001541);; Molecular Function: protease binding (GO:0002020);; Biological Process: myeloid progenitor cell differentiation (GO:0002318);; Biological Process: lymphoid progenitor cell differentiation (GO:0002320);; Biological Process: immature B cell differentiation (GO:0002327);; Bi…	K05091|0.0|rno:64030|Kit	[T]	Signal transduction mechanisms	Mast/stem cell growth factor receptor Kit (Precursor) GN=KIT OS=Sus scrofa (Pig) PE=2 SV=1	PREDICTED: mast/stem cell growth factor receptor Kit isoform X2 [Galeopterus variegatus]
c182940.graph_c0	6.46261	15.5749	10.0008	1.74371	1.15576	2.90019	4.79966e-05	-2.30061	down	[P]	Inorganic ion transport and metabolism	Molecular Function: calcium-transporting ATPase activity (GO:0005388);; Molecular Function: ATP binding (GO:0005524);; Biological Process: calcium ion transport (GO:0006816);; Cellular Component: integral component of membrane (GO:0016021);; Cellular Component: sarcoplasmic reticulum (GO:0016529);; Molecular Function: metal ion binding (GO:0046872);;	K05853|0.0|mmu:53313|Atp2a3, SERCA3b, Serca3	[P]	Inorganic ion transport and metabolism	Sarcoplasmic/endoplasmic reticulum calcium ATPase 2 GN=ATP2A2 OS=Canis familiaris (Dog) PE=2 SV=1	PREDICTED: sarcoplasmic/endoplasmic reticulum calcium ATPase 3 isoform 2 [Ceratotherium simum simum]
c176936.graph_c1	1.71135	4.1471	3.26462	1.03022	0.423716	0.921889	0.0082924	-1.7467	down	--	--	Cellular Component: Golgi apparatus (GO:0005794);; Molecular Function: zinc ion binding (GO:0008270);;	K11975|1e-166|ptr:459008|RNF144A, RNF144	[O]	Posttranslational modification, protein turnover, chaperones	E3 ubiquitin-protein ligase RNF144B GN=RNF144B OS=Bos taurus (Bovine) PE=2 SV=1	PREDICTED: probable E3 ubiquitin-protein ligase RNF144A isoform X1 [Canis lupus familiaris]
c179032.graph_c0	13.4814	21.0386	16.6796	2.93781	4.29653	4.09606	8.42286e-06	-1.99289	down	[K]	Transcription	Biological Process: negative regulation of transcription from RNA polymerase II promoter (GO:0000122);; Molecular Function: RNA polymerase II transcription corepressor binding (GO:0001226);; Biological Process: trophectodermal cell differentiation (GO:0001829);; Molecular Function: poly(A)-specific ribonuclease activity (GO:0004535);; Cellular Component: nucleus (GO:0005634);; Cellular Component:…	K12605|0.0|aml:100483517|CNOT2	[KDR]	--	--	PREDICTED: CCR4-NOT transcription complex subunit 2 isoform X2 [Camelus ferus]
c186828.graph_c0	31.6062	16.1611	23.3808	88.9614	84.4459	62.8184	0.000178372	1.89254	up	[IQ]	--	Biological Process: medium-chain fatty acid transport (GO:0001579);; Biological Process: long-chain fatty acid metabolic process (GO:0001676);; Molecular Function: long-chain fatty acid-CoA ligase activity (GO:0004467);; Cellular Component: endoplasmic reticulum membrane (GO:0005789);; Cellular Component: microvillus (GO:0005902);; Cellular Component: brush border membrane (GO:0031526);; Molecula…	K08745|0.0|mmu:26569|Slc27a4, BB144259, FATP4	[I]	Lipid transport and metabolism	Long-chain fatty acid transport protein 4 GN=SLC27A4 OS=Macaca fascicularis (Crab-eating macaque) PE=2 SV=2	PREDICTED: long-chain fatty acid transport protein 4 [Mustela putorius furo]
c85363.graph_c0	1.97733	2.58808	1.88063	0.50869	0.32638	0.59176	0.00191609	-2.00818	down	--	--	--	K09228|4e-13|rno:494339|Zfp799, MGC72997, Zpf799	--	--	--	--
c186232.graph_c0	1.98045	4.19109	4.55825	0.527639	0.322417	0.569961	0.000231705	-2.74818	down	--	--	Biological Process: lymphangiogenesis (GO:0001946);; Molecular Function: calcium ion binding (GO:0005509);;	--	[T]	Signal transduction mechanisms	Collagen alpha-1(X) chain (Precursor) GN=COL10A1 OS=Bos taurus (Bovine) PE=2 SV=1	PREDICTED: collagen and calcium-binding EGF domain-containing protein 1 [Canis lupus familiaris]
c180715.graph_c1	6.27639	15.3193	6.10981	0.720882	0.697457	2.07654	0.00101381	-2.83437	down	--	--	Molecular Function: sequence-specific DNA binding RNA polymerase II transcription factor activity (GO:0000981);; Biological Process: patterning of blood vessels (GO:0001569);; Molecular Function: DNA binding (GO:0003677);; Cellular Component: nucleus (GO:0005634);; Cellular Component: transcription factor complex (GO:0005667);; Cellular Component: cytosol (GO:0005829);; Biological Process: heart …	K04446|0.0|mmu:73181|Nfatc4, 3110041H08Rik, AW107667, AW546455, Nfat3	--	--	Collagen alpha-1(I) chain GN=COL1A1 OS=Mammut americanum (American mastodon) PE=1 SV=4	TPA: nuclear factor of activated T-cells, cytoplasmic, calcineurin-dependent 4 [Bos taurus]
c183161.graph_c0	0.758695	2.85531	0.683172	5.79693	6.09648	6.46493	0.000136192	2.35967	up	--	--	--	--	--	--	--	TPA: hypothetical protein BOS_1673 [Bos taurus]
c155934.graph_c0	3.61068	5.04145	4.11803	10.032	10.8693	10.7844	0.00149998	1.49751	up	[E]	Amino acid transport and metabolism	Molecular Function: aminomethyltransferase activity (GO:0004047);; Cellular Component: mitochondrion (GO:0005739);; Biological Process: glycine catabolic process (GO:0006546);; Molecular Function: transaminase activity (GO:0008483);;	K00605|0.0|mmu:434437|Amt, EG434437	[E]	Amino acid transport and metabolism	Aminomethyltransferase, mitochondrial (Precursor) GN=AMT OS=Canis familiaris (Dog) PE=3 SV=1	PREDICTED: aminomethyltransferase, mitochondrial isoform X1 [Balaenoptera acutorostrata scammoni]
c188633.graph_c0	3.84135	5.97721	5.89553	0.773397	0.744328	1.04964	2.94256e-05	-2.45223	down	--	--	--	--	[T]	Signal transduction mechanisms	Collagen alpha-1(III) chain GN=COL3A1 OS=Bos taurus (Bovine) PE=1 SV=1	PREDICTED: uncharacterized protein KIAA1755 homolog, partial [Galeopterus variegatus]
c154736.graph_c0	39.5564	20.9186	25.1173	59.9907	64.3836	53.2156	0.00565217	1.20786	up	[F]	Nucleotide transport and metabolism	Molecular Function: sequence-specific DNA binding transcription factor activity (GO:0003700);; Molecular Function: cytidylate kinase activity (GO:0004127);; Molecular Function: ATP binding (GO:0005524);; Cellular Component: nucleus (GO:0005634);; Cellular Component: cytoplasm (GO:0005737);; Biological Process: pyrimidine nucleotide biosynthetic process (GO:0006221);; Biological Process: regulatio…	K13800|1e-146|rno:298410|Cmpk1, Cmpk, MGC112719, RGD1310116	[F]	Nucleotide transport and metabolism	UMP-CMP kinase {ECO:0000255|HAMAP-Rule:MF_03172} OS=Sus scrofa (Pig) PE=1 SV=1	PREDICTED: UMP-CMP kinase isoform 1 [Odobenus rosmarus divergens]
c182315.graph_c0	4.75381	6.97429	4.38223	0.790228	1.02611	1.24759	0.00064419	-2.21895	down	--	--	Biological Process: negative regulation of transcription from RNA polymerase II promoter (GO:0000122);; Molecular Function: transcription regulatory region sequence-specific DNA binding (GO:0000976);; Molecular Function: RNA polymerase II transcription corepressor activity (GO:0001106);; Molecular Function: sequence-specific DNA binding transcription factor activity (GO:0003700);; Molecular Funct…	K10182|0.0|mmu:21384|Tbx15, Tbx14, Tbx8, de	[K]	Transcription	T-box transcription factor TBX4 GN=TBX4 OS=Canis familiaris (Dog) PE=2 SV=1	PREDICTED: T-box transcription factor TBX15 [Odobenus rosmarus divergens]
c176057.graph_c0	3.62141	3.23464	4.24835	0.497561	0.354711	0.836066	3.51928e-05	-2.60867	down	[C]	Energy production and conversion	Cellular Component: mitochondrion (GO:0005739);; Biological Process: one-carbon metabolic process (GO:0006730);; Molecular Function: methyltransferase activity (GO:0008168);; Biological Process: biosynthetic process (GO:0009058);; Biological Process: 10-formyltetrahydrofolate catabolic process (GO:0009258);; Molecular Function: formyltetrahydrofolate dehydrogenase activity (GO:0016155);; Molecula…	K00289|0.0|mmu:107747|Aldh1l1, 1810048F20Rik, Fthfd, Neut2	[F]	Nucleotide transport and metabolism	Cytosolic 10-formyltetrahydrofolate dehydrogenase GN=ALDH1L1 OS=Pongo abelii (Sumatran orangutan) PE=2 SV=1	PREDICTED: cytosolic 10-formyltetrahydrofolate dehydrogenase [Oryctolagus cuniculus]
c185766.graph_c0	13.0829	24.9483	23.0262	3.69373	2.29721	7.8747	4.60998e-05	-2.01872	down	--	--	Cellular Component: Golgi membrane (GO:0000139);; Molecular Function: mannosyl-oligosaccharide 1,2-alpha-mannosidase activity (GO:0004571);; Molecular Function: calcium ion binding (GO:0005509);; Cellular Component: endoplasmic reticulum-Golgi intermediate compartment (GO:0005793);; Biological Process: protein glycosylation (GO:0006486);; Cellular Component: integral component of membrane (GO:001…	K01230|0.0|ptr:463148|MAN1A1	[G]	Carbohydrate transport and metabolism	Mannosyl-oligosaccharide 1,2-alpha-mannosidase IA GN=MAN1A1 OS=Sus scrofa (Pig) PE=1 SV=1	PREDICTED: mannosyl-oligosaccharide 1,2-alpha-mannosidase IA isoform X2 [Oryctolagus cuniculus]
c122735.graph_c0	2.03137	3.14501	2.98086	0.564402	0.201181	0.218857	2.52694e-05	-2.82366	down	--	--	--	--	--	--	Parotid hormone (Precursor) OS=Sus scrofa (Pig) PE=1 SV=2	PREDICTED: collagen alpha-1(III) chain-like [Chrysochloris asiatica]
c188282.graph_c5	3.94498	9.3262	6.74908	1.21201	1.18336	1.90035	0.000292222	-2.04439	down	[R]	General function prediction only	Biological Process: negative regulation of transcription from RNA polymerase II promoter (GO:0000122);; Molecular Function: DNA binding (GO:0003677);; Cellular Component: nucleus (GO:0005634);; Molecular Function: metal ion binding (GO:0046872);;	--	[R]	General function prediction only	Zinc finger protein 383 GN=ZNF383 OS=Macaca fascicularis (Crab-eating macaque) PE=2 SV=1	PREDICTED: B-cell CLL/lymphoma 6 member B protein [Tupaia chinensis]
c170786.graph_c2	3.85017	6.69167	3.28799	0.613786	1.21894	0.306008	0.000237804	-2.42376	down	[R]	General function prediction only	Molecular Function: nucleic acid binding (GO:0003676);; Molecular Function: metal ion binding (GO:0046872);;	--	[R]	General function prediction only	Zinc finger protein 271 GN=ZNF271 OS=Pongo abelii (Sumatran orangutan) PE=2 SV=1	PREDICTED: zinc finger protein 319, partial [Ursus maritimus]
c97750.graph_c0	104.331	87.7415	95.7182	35.3055	30.6667	25.219	0.000597965	-1.47693	down	--	--	Cellular Component: mitochondrion (GO:0005739);; Cellular Component: integral component of membrane (GO:0016021);;	K03956|2e-81|mmu:69875|Ndufa11, 2010012C24Rik, AV006275, B14.7	--	--	NADH dehydrogenase [ubiquinone] 1 alpha subcomplex subunit 11 GN=NDUFA11 OS=Bos taurus (Bovine) PE=1 SV=3	PREDICTED: NADH dehydrogenase [ubiquinone] 1 alpha subcomplex subunit 11 [Galeopterus variegatus]
c173390.graph_c0	2.61421	2.17829	2.83053	0.669922	0.26393	1.02542	0.00582565	-1.85994	down	--	--	Biological Process: neuron migration (GO:0001764);; Molecular Function: protein serine/threonine kinase activity (GO:0004674);; Molecular Function: ATP binding (GO:0005524);; Biological Process: protein phosphorylation (GO:0006468);; Biological Process: response to virus (GO:0009615);; Biological Process: central nervous system projection neuron axonogenesis (GO:0021952);; Biological Process: for…	K08805|0.0|bta:613449|DCLK1, MGC152477	[DZ]	--	Serine/threonine-protein kinase DCLK2 GN=DCLK2 OS=Ailuropoda melanoleuca (Giant panda) PE=3 SV=1	PREDICTED: serine/threonine-protein kinase DCLK1 isoform X7 [Ochotona princeps]
c188295.graph_c0	15.0765	21.9337	18.1285	125.027	115.457	95.1832	5.40849e-09	2.81192	up	--	--	--	--	[S]	Function unknown	--	PREDICTED: transmembrane and coiled-coil domains protein 3 isoform X4 [Tupaia chinensis]
c189117.graph_c0	7.84389	14.0093	7.34571	2.57362	2.02016	5.00045	0.0077039	-1.45045	down	--	--	Molecular Function: motor activity (GO:0003774);; Molecular Function: ATP binding (GO:0005524);; Biological Process: negative regulation of cell adhesion (GO:0007162);; Cellular Component: myosin complex (GO:0016459);; Biological Process: positive regulation of cell migration (GO:0030335);; Cellular Component: cortical actin cytoskeleton (GO:0030864);; Cellular Component: filamentous actin (GO:00…	K10356|0.0|rno:314654|Myo1f	[Z]	Cytoskeleton	Unconventional myosin-Ic GN=MYO1C OS=Bos taurus (Bovine) PE=1 SV=3	PREDICTED: unconventional myosin-If [Ceratotherium simum simum]
c90005.graph_c0	3.45948	13.3713	8.43351	1.13689	0.442085	1.1422	0.00271447	-3.00786	down	[D]	Cell cycle control, cell division, chromosome partitioning	Molecular Function: transcription regulatory region sequence-specific DNA binding (GO:0000976);; Biological Process: liver development (GO:0001889);; Molecular Function: sequence-specific DNA binding transcription factor activity (GO:0003700);; Cellular Component: nucleus (GO:0005634);; Biological Process: regulation of transcription, DNA-templated (GO:0006355);; Biological Process: skeletal musc…	K09339|0.0|rno:364069|Hlx, Hlx1, MGC156701	[R]	General function prediction only	H2.0-like homeobox protein GN=HLX OS=Bos taurus (Bovine) PE=2 SV=1	PREDICTED: H2.0-like homeobox protein [Equus przewalskii]
c173601.graph_c0	7.93098	10.2117	11.029	1.40925	1.23299	1.391	3.41267e-06	-2.6813	down	--	--	Molecular Function: actin binding (GO:0003779);; Cellular Component: actin cytoskeleton (GO:0015629);; Biological Process: actin filament depolymerization (GO:0030042);;	K05765|1e-120|ptr:452853|CFL2	[Z]	Cytoskeleton	Cofilin-2 GN=CFL2 OS=Sus scrofa (Pig) PE=2 SV=4	PREDICTED: cofilin-2 isoform X2 [Equus caballus]
c97502.graph_c0	80.1575	54.7714	44.2465	289.441	288.771	317.812	2.88938e-07	2.47783	up	--	--	Biological Process: placenta development (GO:0001890);; Cellular Component: cytoplasm (GO:0005737);; Cellular Component: connexon complex (GO:0005922);; Biological Process: cell communication (GO:0007154);; Cellular Component: integral component of membrane (GO:0016021);;	K07622|0.0|rno:29585|Gjb3	--	--	Gap junction beta-3 protein GN=GJB3 OS=Bos taurus (Bovine) PE=2 SV=2	PREDICTED: gap junction beta-3 protein [Ochotona princeps]
c167098.graph_c0	111.955	142.915	163.932	26.4985	23.922	39.7586	8.72252e-07	-2.07537	down	--	--	Cellular Component: lysosomal membrane (GO:0005765);; Cellular Component: plasma membrane (GO:0005886);; Cellular Component: cell surface (GO:0009986);; Cellular Component: integral component of membrane (GO:0016021);; Cellular Component: late endosome membrane (GO:0031902);; Biological Process: cellular protein localization (GO:0034613);; Biological Process: regulation of rubidium ion transport …	K06497|1e-141|mmu:12512|Cd63, C75951, ME491, MGC103180, MGC107286, Tspan30	[R]	General function prediction only	CD63 antigen GN=CD63 OS=Oryctolagus cuniculus (Rabbit) PE=2 SV=2	PREDICTED: CD63 antigen [Panthera tigris altaica]
c150414.graph_c0	0.333774	0.842535	0.448969	1.23649	1.32224	1.79801	0.00798735	1.62333	up	[T]	Signal transduction mechanisms	Biological Process: protein dephosphorylation (GO:0006470);; Molecular Function: protein tyrosine/serine/threonine phosphatase activity (GO:0008138);;	K14165|0.0|mmu:76571|Styxl1, 1700011C14Rik, Dusp24, Mkstyx	[V]	Defense mechanisms	Dual specificity protein phosphatase 14 GN=DUSP14 OS=Bos taurus (Bovine) PE=2 SV=1	PREDICTED: serine/threonine/tyrosine interacting-like 1 isoform X3 [Canis lupus familiaris]
c189144.graph_c1	1.81707	1.58678	1.58542	0.545795	0.218867	0.555559	0.00931892	-1.77506	down	--	--	--	--	[K]	Transcription	MAPK-interacting and spindle-stabilizing protein-like GN=MAPK1IP1L OS=Macaca fascicularis (Crab-eating macaque) PE=2 SV=3	PREDICTED: translation initiation factor IF-2-like [Dasypus novemcinctus]
c180483.graph_c0	62.9507	62.8493	60.0458	18.9338	15.5305	19.7454	0.000193356	-1.6138	down	--	--	Molecular Function: actin binding (GO:0003779);; Cellular Component: intracellular (GO:0005622);; Molecular Function: enzyme binding (GO:0019899);; Biological Process: defense response to fungus (GO:0050832);;	--	[Z]	Cytoskeleton	Coactosin-like protein GN=COTL1 OS=Bos taurus (Bovine) PE=2 SV=3	PREDICTED: coactosin-like protein [Trichechus manatus latirostris]
c186238.graph_c1	3.08532	8.78183	5.36657	0.960692	0.0790242	1.76233	0.00157835	-2.48698	down	[G]	Carbohydrate transport and metabolism	Biological Process: cellular glucose homeostasis (GO:0001678);; Molecular Function: glucokinase activity (GO:0004340);; Molecular Function: ATP binding (GO:0005524);; Cellular Component: mitochondrion (GO:0005739);; Cellular Component: cytosol (GO:0005829);; Biological Process: glycolysis (GO:0006096);; Molecular Function: fructokinase activity (GO:0008865);; Biological Process: phosphorylation (…	K00844|1e-178|mmu:212032|Hk3, MGC143940	[G]	Carbohydrate transport and metabolism	Hexokinase-2 GN=HK2 OS=Sus scrofa (Pig) PE=2 SV=1	PREDICTED: hexokinase-3 isoform 2 [Ceratotherium simum simum]
c170568.graph_c0	3.22757	5.52848	2.41037	0.240202	0	0.0931426	4.37394e-09	-4.81847	down	--	--	Cellular Component: nuclear chromatin (GO:0000790);; Molecular Function: RNA polymerase II regulatory region sequence-specific DNA binding (GO:0000977);; Molecular Function: RNA polymerase II transcription regulatory region sequence-specific DNA binding transcription factor activity involved in negative regulation of transcription (GO:0001227);; Biological Process: trophectodermal cell differenti…	K09397|1e-117|rno:29203|Foxd3, CWH3, Genesis, Hfh2	[K]	Transcription	Forkhead box protein G1 GN=FOXG1 OS=Ceratotherium simum (White rhinoceros) PE=3 SV=1	PREDICTED: forkhead box protein D3 [Ochotona princeps]
c188429.graph_c0	18.6008	28.8742	22.4228	8.65778	8.40596	9.67831	0.00596502	-1.20039	down	--	--	Molecular Function: Rho guanyl-nucleotide exchange factor activity (GO:0005089);; Molecular Function: phospholipid binding (GO:0005543);; Biological Process: regulation of Rho protein signal transduction (GO:0035023);; Molecular Function: metal ion binding (GO:0046872);;	K12791|0.0|pon:100434709|ARHGEF2	[T]	Signal transduction mechanisms	Rho guanine nucleotide exchange factor 2 GN=ARHGEF2 OS=Sus scrofa (Pig) PE=2 SV=1	PREDICTED: rho guanine nucleotide exchange factor 2 isoform X2 [Physeter catodon]
c176981.graph_c1	64.2961	113.945	97.7775	22.6065	22.8202	27.8247	5.79077e-05	-1.73385	down	--	--	Biological Process: nuclear-transcribed mRNA catabolic process, deadenylation-dependent decay (GO:0000288);; Cellular Component: nucleus (GO:0005634);; Cellular Component: cytoplasm (GO:0005737);; Biological Process: regulation of mRNA stability (GO:0043488);; Molecular Function: metal ion binding (GO:0046872);;	--	[R]	General function prediction only	Serine/arginine repetitive matrix protein 1 GN=SRRM1 OS=Pongo abelii (Sumatran orangutan) PE=2 SV=1	PREDICTED: zinc finger protein 36, C3H1 type-like 2 [Orcinus orca]
c177766.graph_c0	8.1245	14.7902	12.3778	36.8808	36.8116	34.5623	4.72892e-05	1.81793	up	[CR]	--	Cellular Component: mitochondrion (GO:0005739);; Molecular Function: zinc ion binding (GO:0008270);; Molecular Function: oxidoreductase activity (GO:0016491);;	--	[CR]	--	Quinone oxidoreductase-like protein 2 OS=Bos taurus (Bovine) PE=2 SV=2	PREDICTED: quinone oxidoreductase-like protein 2 [Oryctolagus cuniculus]
c175870.graph_c0	2.16902	1.5162	0.930369	12.841	12.8392	9.11377	2.26865e-08	3.10523	up	--	--	Molecular Function: magnesium ion binding (GO:0000287);; Molecular Function: protein-glutamine gamma-glutamyltransferase activity (GO:0003810);; Molecular Function: GTPase activity (GO:0003924);; Molecular Function: calcium ion binding (GO:0005509);; Molecular Function: GTP binding (GO:0005525);; Cellular Component: cytoplasm (GO:0005737);; Biological Process: GTP catabolic process (GO:0006184);;…	K05620|0.0|mmu:21818|Tgm3, AI893889, MGC150256, MGC150257	--	--	Protein-glutamine gamma-glutamyltransferase E 27 kDa non-catalytic chain (Precursor) GN=TGM3 OS=Bos taurus (Bovine) PE=2 SV=1	PREDICTED: protein-glutamine gamma-glutamyltransferase E isoform X5 [Oryctolagus cuniculus]
c155943.graph_c0	28.4053	21.1875	21.8772	68.5207	60.9791	67.4513	0.000157546	1.6202	up	--	--	--	K12351|0.0|rno:83537|Smpd2, nSMase	[T]	Signal transduction mechanisms	--	Sphingomyelin phosphodiesterase 2 [Myotis brandtii]
c177797.graph_c0	61.1808	42.5382	51.2293	14.3247	18.5276	18.8858	0.00593595	-1.44011	down	--	--	Cellular Component: mitochondrial respiratory chain complex I (GO:0005747);;	K03967|2e-28|pon:100174556|NDUFC1, DKFZp468D029	--	--	NADH dehydrogenase [ubiquinone] 1 subunit C1, mitochondrial (Precursor) GN=NDUFC1 OS=Pongo pygmaeus (Bornean orangutan) PE=3 SV=1	PREDICTED: NADH dehydrogenase [ubiquinone] 1 subunit C1, mitochondrial [Echinops telfairi]
c182292.graph_c0	1.46748	3.30539	2.19481	0.156819	0.251541	0.820925	0.000329463	-2.40001	down	--	--	Biological Process: NK T cell proliferation (GO:0001866);; Molecular Function: cytokine activity (GO:0005125);; Molecular Function: cytokine receptor binding (GO:0005126);; Cellular Component: extracellular space (GO:0005615);; Cellular Component: cytoplasm (GO:0005737);; Biological Process: positive regulation of interleukin-17 production (GO:0032740);; Biological Process: positive regulation of…	K05433|2e-94|mmu:16168|Il15, AI503618	--	--	Interleukin-15 (Precursor) GN=IL15 OS=Oryctolagus cuniculus (Rabbit) PE=1 SV=1	PREDICTED: interleukin-15 [Galeopterus variegatus]
c174604.graph_c0	4.33886	6.38892	3.44873	0.627875	0.872842	0.730409	0.000194533	-2.46224	down	--	--	Molecular Function: SNARE binding (GO:0000149);; Molecular Function: SNAP receptor activity (GO:0005484);; Cellular Component: plasma membrane (GO:0005886);; Biological Process: neurotransmitter transport (GO:0006836);; Biological Process: intracellular protein transport (GO:0006886);; Biological Process: synaptic transmission (GO:0007268);; Cellular Component: integral component of membrane (GO:…	K04560|1e-155|rno:100360064|syntaxin 1A (brain)-like	[U]	Intracellular trafficking, secretion, and vesicular transport	Syntaxin-1A GN=STX1A OS=Bos taurus (Bovine) PE=1 SV=1	PREDICTED: syntaxin-1A isoform X1 [Sus scrofa]
c118864.graph_c0	64.8805	15.1023	20.2824	870.534	796.827	443.074	3.34228e-07	4.55177	up	--	--	Biological Process: triglyceride metabolic process (GO:0006641);; Biological Process: cholesterol biosynthetic process (GO:0006695);; Biological Process: negative regulation of steroid biosynthetic process (GO:0010894);; Biological Process: SREBP signaling pathway (GO:0032933);; Cellular Component: SREBP-SCAP-Insig complex (GO:0032937);; Biological Process: inner ear morphogenesis (GO:0042472);; …	--	[T]	Signal transduction mechanisms	Insulin-induced gene 1 protein GN=INSIG1 OS=Bos taurus (Bovine) PE=2 SV=1	PREDICTED: insulin-induced gene 1 protein [Odobenus rosmarus divergens]
c185895.graph_c0	13.9525	22.9399	17.0424	3.34298	2.65173	6.35369	5.74404e-06	-1.98559	down	--	--	Cellular Component: extracellular region (GO:0005576);; Biological Process: extracellular matrix organization (GO:0030198);; Cellular Component: extracellular matrix (GO:0031012);; Molecular Function: extracellular matrix binding (GO:0050840);;	--	[W]	Extracellular structures	Olfactomedin-like protein 2B (Precursor) GN=OLFML2B OS=Bos taurus (Bovine) PE=2 SV=1	PREDICTED: olfactomedin-like protein 2B isoform X2 [Equus caballus]
c185550.graph_c0	3.72132	1.7637	2.59105	0.527521	0.535899	0.5523	0.00789558	-2.1868	down	--	--	Biological Process: adenosine receptor signaling pathway (GO:0001973);; Molecular Function: adenylate cyclase activity (GO:0004016);; Molecular Function: ATP binding (GO:0005524);; Cellular Component: plasma membrane (GO:0005886);; Biological Process: cAMP biosynthetic process (GO:0006171);; Biological Process: adenylate cyclase-activating dopamine receptor signaling pathway (GO:0007191);; Biolog…	K08045|0.0|mmu:224129|Adcy5, AW121902, Ac5	[C]	Energy production and conversion	Adenylate cyclase type 5 GN=ADCY5 OS=Oryctolagus cuniculus (Rabbit) PE=1 SV=1	TPA: adenylate cyclase 5 [Bos taurus]
c168672.graph_c0	28.1331	21.8934	27.0335	6.8984	6.90426	11.5947	0.000964122	-1.48378	down	--	--	Biological Process: osteoblast differentiation (GO:0001649);; Molecular Function: transcription coactivator activity (GO:0003713);; Cellular Component: nucleus (GO:0005634);; Biological Process: lymphocyte differentiation (GO:0030098);; Biological Process: myeloid cell differentiation (GO:0030099);; Biological Process: positive regulation of transcription from RNA polymerase II promoter (GO:00459…	--	[K]	Transcription	--	PREDICTED: core-binding factor subunit beta isoform 2 [Ceratotherium simum simum]
c187115.graph_c1	2.63269	4.50186	3.70746	10.4805	10.7868	9.03535	0.000572081	1.68894	up	[L]	Replication, recombination and repair	Molecular Function: ATP binding (GO:0005524);; Molecular Function: nucleoside-triphosphatase activity (GO:0017111);;	--	[L]	Replication, recombination and repair	Cylicin-1 GN=CYLC1 OS=Bos taurus (Bovine) PE=1 SV=1	PREDICTED: ATPase family AAA domain-containing protein 5 [Ceratotherium simum simum]
c178476.graph_c1	9.51068	18.8467	15.6887	3.50532	3.94063	4.07775	0.0010141	-1.74229	down	--	--	Cellular Component: mitochondrion (GO:0005739);; Molecular Function: 2 iron, 2 sulfur cluster binding (GO:0051537);;	--	[S]	Function unknown	--	PREDICTED: LOW QUALITY PROTEIN: CDGSH iron-sulfur domain-containing protein 3, mitochondrial, partial [Myotis lucifugus]
c188847.graph_c2	8.24262	9.1674	2.66006	22.1697	19.426	20.632	8.99248e-05	1.84043	up	--	--	Cellular Component: integral component of membrane (GO:0016021);;	--	--	--	Transmembrane protein 125 GN=TMEM125 OS=Bos taurus (Bovine) PE=2 SV=1	transmembrane protein 125 [Bos taurus]
c188378.graph_c2	6.51961	12.7937	10.2117	1.06323	0.926412	1.78657	1.00156e-06	-2.80997	down	--	--	Cellular Component: Golgi membrane (GO:0000139);; Biological Process: protein glycosylation (GO:0006486);; Molecular Function: galactosyltransferase activity (GO:0008378);; Cellular Component: integral component of membrane (GO:0016021);;	--	[G]	Carbohydrate transport and metabolism	UDP-GlcNAc:betaGal beta-1,3-N-acetylglucosaminyltransferase 9 {ECO:0000250|UniProtKB:Q6UX72} OS=Bos taurus (Bovine) PE=2 SV=1	PREDICTED: UDP-GlcNAc:betaGal beta-1,3-N-acetylglucosaminyltransferase 9 [Galeopterus variegatus]
c186713.graph_c3	26.553	19.7539	19.5382	48.1205	49.563	40.0261	0.00524601	1.23858	up	--	--	--	--	[S]	Function unknown	Tetratricopeptide repeat protein 39B GN=TTC39B OS=Macaca fascicularis (Crab-eating macaque) PE=2 SV=1	PREDICTED: tetratricopeptide repeat protein 39A isoform 3 [Ceratotherium simum simum]
c97240.graph_c0	108.98	109.735	88.8803	30.2949	28.1654	49.4117	0.00268256	-1.37335	down	--	--	Cellular Component: extracellular region part (GO:0044421);;	--	--	--	SPARC (Precursor) GN=SPARC OS=Sus scrofa (Pig) PE=1 SV=2	PREDICTED: SPARC-like protein 1 [Leptonychotes weddellii]
c120153.graph_c0	6.7811	14.2688	12.989	0.862936	0.922779	1.33848	1.56373e-07	-3.27931	down	--	--	Biological Process: negative regulation of transcription from RNA polymerase II promoter (GO:0000122);; Molecular Function: sequence-specific DNA binding RNA polymerase II transcription factor activity (GO:0000981);; Biological Process: in utero embryonic development (GO:0001701);; Biological Process: neuron migration (GO:0001764);; Biological Process: neural tube closure (GO:0001843);; Biologica…	K09069|3e-74|cfa:609156|TWIST1	[K]	Transcription	Twist-related protein 1 GN=TWIST1 OS=Cebus capucinus (White-faced sapajou) PE=3 SV=1	PREDICTED: twist-related protein 1, partial [Tupaia chinensis]
c180892.graph_c0	1.88935	1.19698	0.761065	3.60254	3.19196	4.01124	0.00914642	1.64225	up	--	--	Cellular Component: chromosome, centromeric region (GO:0000775);; Biological Process: CENP-A containing nucleosome assembly at centromere (GO:0034080);;	K11508|1e-25|mmu:66336|Cenpp, 1700022C02Rik, 4921518G09Rik	--	--	--	PREDICTED: centromere protein P [Equus przewalskii]
c189798.graph_c0	27.6217	18.7186	16.6777	43.7432	50.3057	48.7789	0.00304363	1.33701	up	--	--	Cellular Component: endoplasmic reticulum (GO:0005783);; Cellular Component: integral component of membrane (GO:0016021);; Biological Process: sterol metabolic process (GO:0016125);; Molecular Function: cholestenol delta-isomerase activity (GO:0047750);;	--	[I]	Lipid transport and metabolism	--	PREDICTED: emopamil-binding protein-like [Oryctolagus cuniculus]
c189416.graph_c1	5.22472	16.5028	7.38677	1.19007	1.197	1.9464	0.00584751	-2.54396	down	--	--	Molecular Function: vasoactive intestinal polypeptide receptor activity (GO:0004999);; Cellular Component: plasma membrane (GO:0005886);; Biological Process: G-protein coupled receptor signaling pathway (GO:0007186);; Cellular Component: integral component of membrane (GO:0016021);;	K04587|0.0|rno:24167|Adcyap1r1, PACAP-R1A, PACAPR1, PACAPR1A	[T]	Signal transduction mechanisms	Pituitary adenylate cyclase-activating polypeptide type I receptor (Precursor) GN=ADCYAP1R1 OS=Bos taurus (Bovine) PE=2 SV=1	PREDICTED: pituitary adenylate cyclase-activating polypeptide type I receptor isoform X1 [Bison bison bison]
c186599.graph_c1	5.53779	6.55103	5.50563	17.7762	15.1877	12.2857	0.000804689	1.56535	up	[O]	Posttranslational modification, protein turnover, chaperones	Molecular Function: ATP binding (GO:0005524);; Cellular Component: mitochondrion (GO:0005739);; Molecular Function: nucleoside-triphosphatase activity (GO:0017111);; Biological Process: cellular response to heat (GO:0034605);;	K03695|0.0|rno:65041|Clpb, Skd3	[O]	Posttranslational modification, protein turnover, chaperones	Caseinolytic peptidase B protein homolog GN=CLPB OS=Bos taurus (Bovine) PE=2 SV=1	PREDICTED: caseinolytic peptidase B protein homolog isoform X1 [Chrysochloris asiatica]
c173760.graph_c0	6.50408	4.12796	7.97619	16.307	16.3796	13.8646	0.00511266	1.47294	up	[E]	Amino acid transport and metabolism	Cellular Component: mitochondrion (GO:0005739);; Biological Process: 2-oxoglutarate metabolic process (GO:0006103);; Biological Process: biosynthetic process (GO:0009058);; Molecular Function: kynurenine-oxoglutarate transaminase activity (GO:0016212);; Molecular Function: pyridoxal phosphate binding (GO:0030170);; Molecular Function: protein homodimerization activity (GO:0042803);; Molecular Fun…	K00816|0.0|rno:541589|Kat3, Ccbl2	[E]	Amino acid transport and metabolism	Kynurenine--oxoglutarate transaminase 3 GN=CCBL2 OS=Bos taurus (Bovine) PE=2 SV=1	PREDICTED: kynurenine--oxoglutarate transaminase 3 isoform X1 [Tupaia chinensis]
c183170.graph_c1	2.48105	5.8453	6.59375	0.842527	0.409525	0.801912	0.00224457	-2.68626	down	[R]	General function prediction only	--	K09228|5e-89|rno:115768|Zfp37	[R]	General function prediction only	Neurotrophin receptor-interacting factor homolog GN=ZNF274 OS=Macaca fascicularis (Crab-eating macaque) PE=2 SV=1	PREDICTED: zinc finger protein 37 homolog [Panthera tigris altaica]
c154672.graph_c0	95.8759	72.5462	88.3424	25.7999	21.4965	27.1368	0.000140461	-1.63913	down	--	--	Molecular Function: transporter activity (GO:0005215);; Cellular Component: mitochondrial inner membrane (GO:0005743);; Biological Process: apoptotic mitochondrial changes (GO:0008637);; Cellular Component: integral component of membrane (GO:0016021);; Biological Process: transmembrane transport (GO:0055085);; Biological Process: negative regulation of necrotic cell death (GO:0060547);;	K05863|0.0|mmu:11739|Slc25a4, AU019225, Ant1	[C]	Energy production and conversion	ADP/ATP translocase 1 GN=SLC25A4 OS=Oryctolagus cuniculus (Rabbit) PE=2 SV=3	PREDICTED: ADP/ATP translocase 1 [Pteropus alecto]
c162492.graph_c0	1.01233	1.18511	1.08722	0.142672	0.0871807	0.189681	3.35425e-05	-2.82521	down	--	--	Molecular Function: sequence-specific DNA binding transcription factor activity (GO:0003700);; Cellular Component: nucleus (GO:0005634);; Biological Process: regulation of transcription, DNA-templated (GO:0006355);; Molecular Function: zinc ion binding (GO:0008270);; Molecular Function: sequence-specific DNA binding (GO:0043565);;	K09380|0.0|mmu:80892|Zfhx4, A930021B15, C130041O22Rik, Zfh-4, Zfh4	[R]	General function prediction only	--	hypothetical protein CB1_000850035 [Camelus ferus]
c185864.graph_c0	3.86054	3.00192	1.59532	16.0277	17.5347	14.8443	6.57589e-07	2.70117	up	--	--	--	--	--	--	LINE-1 reverse transcriptase homolog OS=Nycticebus coucang (Slow loris) PE=3 SV=1	hypothetical protein M91_00785, partial [Bos mutus]
c181097.graph_c0	4.00897	6.30794	4.97587	0.928217	0.645182	0.431919	3.2473e-06	-2.69773	down	[S]	Function unknown	Cellular Component: plasma membrane (GO:0005886);; Biological Process: cell adhesion (GO:0007155);; Cellular Component: integral component of membrane (GO:0016021);; Cellular Component: cell junction (GO:0030054);; Cellular Component: axon (GO:0030424);; Cellular Component: dendrite (GO:0030425);; Cellular Component: presynaptic membrane (GO:0042734);; Cellular Component: postsynaptic membrane (G…	--	[R]	General function prediction only	Leucine-rich repeat and fibronectin type-III domain-containing protein 3 (Precursor) GN=LRFN3 OS=Ailuropoda melanoleuca (Giant panda) PE=3 SV=1	PREDICTED: leucine-rich repeat and fibronectin type-III domain-containing protein 3 [Ochotona princeps]
c175697.graph_c0	5.43376	9.46785	3.45756	0.334011	0.428608	0.233133	2.55772e-06	-3.95057	down	--	--	Molecular Function: death receptor activity (GO:0005035);; Cellular Component: cytoplasm (GO:0005737);; Cellular Component: plasma membrane (GO:0005886);; Biological Process: apoptotic process (GO:0006917);; Biological Process: axon guidance (GO:0007411);; Biological Process: central nervous system development (GO:0007417);; Biological Process: regulation of gene expression (GO:0010468);; Biologi…	K02583|1e-134|rno:24596|Ngfr, LNGFR, RNNGFRR, p75, p75NTR	--	--	--	PREDICTED: tumor necrosis factor receptor superfamily member 16 [Leptonychotes weddellii]
c183002.graph_c0	0.554388	0.319868	1.97568	3.19067	2.11776	3.83971	0.0075411	1.76647	up	--	--	--	--	--	--	--	PREDICTED: vegetative cell wall protein gp1-like [Ornithorhynchus anatinus]
c186591.graph_c0	4.41167	5.38251	4.99017	1.02146	0.273074	1.7824	0.000829698	-2.15925	down	--	--	--	K11861|2e-10|aml:100478309|deubiquitinating protein VCIP135-like	--	--	--	PREDICTED: deubiquitinating protein VCIP135 [Pantholops hodgsonii]
c122535.graph_c0	44.3897	82.5527	40.3348	8.25223	5.45515	8.20351	2.86858e-07	-2.72488	down	--	--	Molecular Function: calcium ion binding (GO:0005509);; Cellular Component: nucleus (GO:0005634);; Molecular Function: identical protein binding (GO:0042802);; Biological Process: positive regulation of I-kappaB kinase/NF-kappaB signaling (GO:0043123);; Cellular Component: perinuclear region of cytoplasm (GO:0048471);; Molecular Function: RAGE receptor binding (GO:0050786);;	--	--	--	Protein S100-A4 GN=S100A4 OS=Bos taurus (Bovine) PE=1 SV=2	uncharacterized protein LOC100156358 [Sus scrofa]
c184265.graph_c0	1.89995	1.74912	2.91101	21.0378	17.2669	12.3722	1.0953e-05	3.1305	up	[RTKL]	--	Molecular Function: transcription corepressor activity (GO:0003714);; Molecular Function: protein kinase activity (GO:0004672);; Molecular Function: protein kinase inhibitor activity (GO:0004860);; Molecular Function: ATP binding (GO:0005524);; Cellular Component: nucleus (GO:0005634);; Biological Process: negative regulation of protein kinase activity (GO:0006469);; Biological Process: regulatio…	K08814|1e-155|rno:246273|Trib3, NIPK	[T]	Signal transduction mechanisms	Tribbles homolog 3 GN=TRIB3 OS=Bos taurus (Bovine) PE=2 SV=1	PREDICTED: tribbles homolog 3 [Pteropus alecto]
c184455.graph_c0	9.73067	16.9028	16.6008	3.61574	3.07562	5.59234	0.00160942	-1.66505	down	[RTKL]	--	Molecular Function: non-membrane spanning protein tyrosine kinase activity (GO:0004715);; Molecular Function: ATP binding (GO:0005524);; Cellular Component: Golgi apparatus (GO:0005794);; Cellular Component: cytosol (GO:0005829);; Cellular Component: focal adhesion (GO:0005925);; Biological Process: regulation of cell shape (GO:0008360);; Biological Process: positive regulation of neuron projecti…	K07527|0.0|xtr:100489191|tyrosine-protein kinase transforming protein Fps-like	[T]	Signal transduction mechanisms	Tyrosine-protein kinase Fes/Fps GN=FES OS=Felis catus (Cat) PE=3 SV=2	PREDICTED: LOW QUALITY PROTEIN: tyrosine-protein kinase Fes/Fps [Tupaia chinensis]
c187208.graph_c0	4.25474	12.0845	3.23401	0.212616	0.227361	0.643076	0.00429272	-4.00377	down	[TZDR]	--	Molecular Function: diacylglycerol kinase activity (GO:0004143);; Molecular Function: calcium ion binding (GO:0005509);; Cellular Component: plasma membrane (GO:0005886);; Biological Process: protein kinase C-activating G-protein coupled receptor signaling pathway (GO:0007205);; Biological Process: intracellular signal transduction (GO:0035556);;	K00901|0.0|mmu:217480|Dgkb, 6430574F24, 90kda, C630029D13Rik, DAGK2, DGK, DGK-beta, mKIAA0718	[IT]	--	Diacylglycerol kinase alpha GN=DGKA OS=Sus scrofa (Pig) PE=1 SV=1	PREDICTED: diacylglycerol kinase beta isoform 2 [Odobenus rosmarus divergens]
c168748.graph_c0	11.5656	8.88567	13.4068	23.1774	21.9476	24.3698	0.00957793	1.18284	up	--	--	Molecular Function: sequence-specific DNA binding transcription factor activity (GO:0003700);; Molecular Function: sequence-specific DNA binding (GO:0043565);; Biological Process: positive regulation of transcription from RNA polymerase II promoter (GO:0045944);;	K09054|0.0|rno:304962|Atf6	[K]	Transcription	Cyclic AMP-dependent transcription factor ATF-1 GN=ATF1 OS=Bos taurus (Bovine) PE=2 SV=1	PREDICTED: cyclic AMP-dependent transcription factor ATF-6 alpha [Ovis aries]
c182369.graph_c0	5.41294	12.2811	12.5749	2.28628	1.98642	1.97395	0.00177551	-2.07754	down	--	--	--	--	--	--	Synapsin-1 (Fragment) GN=SYN1 OS=Canis familiaris (Dog) PE=3 SV=1	PREDICTED: uncharacterized protein C15orf39 homolog isoform X2 [Equus przewalskii]
c185632.graph_c0	3.95212	3.5812	4.31236	0.950249	0.677432	1.63767	0.00703063	-1.74922	down	--	--	--	K14609|0.0|rno:29723|Slc19a1, MGC93506, MTX1	[H]	Coenzyme transport and metabolism	Thiamine transporter 2 GN=SLC19A3 OS=Macaca fascicularis (Crab-eating macaque) PE=2 SV=1	PREDICTED: folate transporter 1 [Oryctolagus cuniculus]
c188232.graph_c0	2.59983	8.99523	6.85009	0.7705	0.738107	1.36316	0.00384511	-2.51063	down	[R]	General function prediction only	Biological Process: negative regulation of transcription from RNA polymerase II promoter (GO:0000122);; Biological Process: natural killer cell differentiation (GO:0001779);; Molecular Function: sequence-specific DNA binding transcription factor activity (GO:0003700);; Cellular Component: nucleus (GO:0005634);; Cellular Component: centromeric heterochromatin (GO:0005721);; Biological Process: B c…	K09220|0.0|mmu:22778|Ikzf1, 5832432G11Rik, Ikaros, KIAA4227, LyF-1, Zfpn1a1, Znfn1a1, hlk-1, mKIAA4227	[R]	General function prediction only	Zinc finger protein Aiolos GN=IKZF3 OS=Bos taurus (Bovine) PE=2 SV=1	PREDICTED: DNA-binding protein Ikaros isoform X10 [Canis lupus familiaris]
c105350.graph_c0	2.89628	9.26056	2.612	0.0838238	0.627458	0.0975125	0.00855162	-3.87722	down	--	--	Molecular Function: calcium channel regulator activity (GO:0005246);; Biological Process: negative regulation of heart rate (GO:0010459);; Biological Process: regulation of cardiac muscle contraction by regulation of the release of sequestered calcium ion (GO:0010881);; Cellular Component: integral component of membrane (GO:0016021);; Cellular Component: sarcoplasmic reticulum (GO:0016529);; Cell…	K05852|1e-26|rno:64672|Pln, Plm	--	--	Cardiac phospholamban GN=PLN OS=Oryctolagus cuniculus (Rabbit) PE=1 SV=1	PREDICTED: cardiac phospholamban [Sorex araneus]
c178274.graph_c0	1.71878	1.21482	2.32038	0.334284	0.306399	0.444427	0.00373012	-2.15741	down	--	--	--	--	--	--	--	hypothetical protein PAL_GLEAN10008071 [Pteropus alecto]
c186034.graph_c0	22.4721	51.2267	50.3153	4.74371	3.06766	9.90253	0.00012079	-2.68329	down	--	--	Cellular Component: extracellular region (GO:0005576);;	K05843|0.0|mmu:21814|Tgfbr3, 1110036H20Rik, AU015626, AW215636, TBRIII	--	--	Transforming growth factor beta receptor type 3 (Precursor) GN=TGFBR3 OS=Sus scrofa (Pig) PE=2 SV=1	PREDICTED: LOW QUALITY PROTEIN: transforming growth factor beta receptor type 3 [Equus caballus]
c190600.graph_c0	3.45934	3.34105	4.96592	0.208946	0.670308	0.486135	2.07719e-05	-2.9632	down	--	--	--	--	--	--	Neural Wiskott-Aldrich syndrome protein GN=WASL OS=Bos taurus (Bovine) PE=1 SV=1	PREDICTED: programmed cell death protein 7-like [Mustela putorius furo]
c185749.graph_c2	29.4606	37.6883	37.623	107.762	107.225	98.0956	6.12864e-05	1.76446	up	--	--	Cellular Component: nucleus (GO:0005634);; Cellular Component: cytosol (GO:0005829);; Cellular Component: trans-Golgi network transport vesicle (GO:0030140);; Molecular Function: CD4 receptor binding (GO:0042609);;	--	--	--	Maspardin GN=SPG21 OS=Macaca fascicularis (Crab-eating macaque) PE=2 SV=1	PREDICTED: maspardin isoform X1 [Condylura cristata]
c170580.graph_c0	7.05837	15.9064	10.5639	0.639493	0.417903	0.785254	1.3361e-11	-3.99982	down	--	--	--	--	--	--	Sine oculis-binding protein homolog OS=Bos taurus (Bovine) PE=2 SV=1	Retinoic acid-induced protein 2 [Tupaia chinensis]
c95056.graph_c0	29.8818	35.4939	44.5101	8.00299	8.09224	19.8231	0.000919799	-1.51506	down	[I]	Lipid transport and metabolism	Biological Process: temperature homeostasis (GO:0001659);; Molecular Function: long-chain-acyl-CoA dehydrogenase activity (GO:0004466);; Cellular Component: mitochondrial matrix (GO:0005759);; Molecular Function: palmitoyl-CoA oxidase activity (GO:0016401);; Biological Process: carnitine metabolic process, CoA-linked (GO:0019254);; Biological Process: fatty acid beta-oxidation using acyl-CoA dehy…	K00255|0.0|mmu:11363|Acadl, AA960361, AU018452, C79855, LCAD	[EI]	--	Long-chain specific acyl-CoA dehydrogenase, mitochondrial (Precursor) GN=ACADL OS=Sus scrofa (Pig) PE=2 SV=1	PREDICTED: long-chain specific acyl-CoA dehydrogenase, mitochondrial [Balaenoptera acutorostrata scammoni]
c185442.graph_c2	14.0438	10.7573	15.1533	30.1493	31.4407	33.0437	0.00176851	1.39125	up	--	--	Molecular Function: motor activity (GO:0003774);; Molecular Function: ATP binding (GO:0005524);; Cellular Component: myosin complex (GO:0016459);;	K10357|0.0|mmu:17918|Myo5a, 9630007J19Rik, AI413174, AI661011, Dbv, MVa, Myo5, MyoVA, Sev-1, d, d-120J, flail, flr	[Z]	Cytoskeleton	Myosin-7 GN=MYH7 OS=Sus scrofa (Pig) PE=2 SV=2	PREDICTED: unconventional myosin-Va isoform X2 [Oryctolagus cuniculus]
c188261.graph_c1	3.09468	12.2702	10.6773	0.67109	0.583073	1.04904	0.00219831	-3.32466	down	--	--	Molecular Function: calcium ion binding (GO:0005509);; Cellular Component: extracellular space (GO:0005615);; Cellular Component: external side of plasma membrane (GO:0009897);; Cellular Component: extrinsic component of plasma membrane (GO:0019897);; Molecular Function: identical protein binding (GO:0042802);; Molecular Function: protein heterodimerization activity (GO:0046982);; Biological Proc…	--	[T]	Signal transduction mechanisms	Fibrillin-1 (Precursor) GN=FBN1 OS=Bos taurus (Bovine) PE=1 SV=1	PREDICTED: signal peptide, CUB and EGF-like domain-containing protein 1 [Bison bison bison]
c178406.graph_c1	3.08851	9.48021	9.4268	0.85812	0.917629	1.1979	0.00428459	-2.70862	down	--	--	--	--	[R]	General function prediction only	Negative regulator of reactive oxygen species (Precursor) GN=NRROS OS=Bos taurus (Bovine) PE=2 SV=1	PREDICTED: negative regulator of reactive oxygen species [Galeopterus variegatus]
c120236.graph_c0	3.39064	1.84345	2.29637	0.483109	0.129153	0.281001	0.000616548	-2.91808	down	--	--	Biological Process: intramembranous ossification (GO:0001957);;	--	--	--	Atrophin-1 GN=ATN1 OS=Pan troglodytes (Chimpanzee) PE=2 SV=1	PREDICTED: LOW QUALITY PROTEIN: probable tumor suppressor protein MN1 [Loxodonta africana]
c189232.graph_c0	4.76969	9.03793	10.6066	1.25517	1.43585	3.22589	0.00485631	-1.93084	down	--	--	Molecular Function: phosphatidylinositol phospholipase C activity (GO:0004435);; Molecular Function: signal transducer activity (GO:0004871);; Molecular Function: calcium ion binding (GO:0005509);; Cellular Component: nucleus (GO:0005634);; Cellular Component: smooth endoplasmic reticulum (GO:0005790);; Biological Process: lipid metabolic process (GO:0006629);; Cellular Component: postsynaptic de…	K05858|0.0|hsa:5332|PLCB4, FLJ16169, PI-PLC	[I]	Lipid transport and metabolism	1-phosphatidylinositol 4,5-bisphosphate phosphodiesterase beta-4 (Fragment) GN=PLCB4 OS=Bos taurus (Bovine) PE=1 SV=1	PREDICTED: 1-phosphatidylinositol 4,5-bisphosphate phosphodiesterase beta-4 isoform X1 [Myotis lucifugus]
c183855.graph_c0	4.28837	6.33953	7.43344	1.1894	0.97065	2.14828	7.17659e-05	-1.94292	down	[S]	Function unknown	Cellular Component: endoplasmic reticulum membrane (GO:0005789);; Cellular Component: integral component of membrane (GO:0016021);;	--	[R]	General function prediction only	Volume-regulated anion channel subunit LRRC8C GN=LRRC8C OS=Bos taurus (Bovine) PE=2 SV=1	PREDICTED: leucine-rich repeat-containing protein 8C isoform X3 [Canis lupus familiaris]
c171411.graph_c0	2.38508	4.23264	4.61348	1.00405	0.858946	0.934414	0.0053682	-1.82041	down	[TZDR]	--	Molecular Function: calcium ion binding (GO:0005509);;	--	[T]	Signal transduction mechanisms	Calmodulin GN=CALM2 OS=Ovis aries (Sheep) PE=2 SV=3	PREDICTED: EF-hand calcium-binding domain-containing protein 2 isoform X1 [Sus scrofa]
c188352.graph_c0	18.7597	19.1444	26.6444	7.68309	7.75366	8.48358	0.00313981	-1.27827	down	[R]	General function prediction only	Biological Process: myoblast fusion (GO:0007520);; Biological Process: visual learning (GO:0008542);; Cellular Component: dendrite (GO:0030425);; Cellular Component: neuronal cell body (GO:0043025);; Cellular Component: axon terminus (GO:0043679);; Biological Process: dendritic spine maintenance (GO:0097062);;	--	[R]	General function prediction only	Ankyrin repeat domain-containing protein 65 GN=ANKRD65 OS=Bos taurus (Bovine) PE=2 SV=1	PREDICTED: protein TANC1 isoform X1 [Equus caballus]
c184155.graph_c0	6.32401	10.156	6.93929	1.22526	0.808441	1.75894	8.436e-06	-2.46535	down	--	--	Cellular Component: intracellular (GO:0005622);; Biological Process: signal transduction (GO:0007165);;	--	[T]	Signal transduction mechanisms	Active breakpoint cluster region-related protein GN=ABR OS=Bos taurus (Bovine) PE=2 SV=1	PREDICTED: rho GTPase-activating protein SYDE1 [Leptonychotes weddellii]
c176998.graph_c0	7.77685	7.50444	6.78931	1.91458	0.804316	2.22723	0.00193078	-2.01818	down	[O]	Posttranslational modification, protein turnover, chaperones	Molecular Function: glutathione peroxidase activity (GO:0004602);; Cellular Component: extracellular region (GO:0005576);; Biological Process: response to oxidative stress (GO:0006979);; Biological Process: oxidation-reduction process (GO:0055114);;	K00432|1e-125|rno:298376|Gpx7	[O]	Posttranslational modification, protein turnover, chaperones	Glutathione peroxidase 7 (Precursor) GN=GPX7 OS=Bos taurus (Bovine) PE=2 SV=1	PREDICTED: glutathione peroxidase 7 [Mustela putorius furo]
c176779.graph_c0	1.1914	2.33228	1.51636	0.371555	0.252841	0.432232	0.00198857	-2.06655	down	--	--	--	--	--	--	--	PREDICTED: V-set and transmembrane domain-containing protein 4 [Bison bison bison]
c189775.graph_c0	119.689	72.3566	97.0857	33.7389	33.9754	26.7524	0.00793619	-1.45157	down	[J]	Translation, ribosomal structure and biogenesis	Molecular Function: structural constituent of ribosome (GO:0003735);; Cellular Component: nucleus (GO:0005634);; Cellular Component: ribosome (GO:0005840);; Biological Process: DNA repair (GO:0006281);; Biological Process: activation of cysteine-type endopeptidase activity involved in apoptotic process (GO:0006919);; Molecular Function: translation activator activity (GO:0008494);; Molecular Func…	--	[J]	Translation, ribosomal structure and biogenesis	40S ribosomal protein S27-like GN=RPS27L OS=Bos taurus (Bovine) PE=3 SV=3	PREDICTED: 40S ribosomal protein S27-like [Loxodonta africana]
c188849.graph_c1	53.6604	75.4868	57.0341	20.4506	19.9365	34.4341	0.00947592	-1.16317	down	--	--	Molecular Function: calcium ion binding (GO:0005509);; Molecular Function: calcium-dependent phospholipid binding (GO:0005544);; Cellular Component: intracellular (GO:0005622);; Biological Process: blood coagulation (GO:0007596);; Cellular Component: external side of plasma membrane (GO:0009897);; Biological Process: response to organic substance (GO:0010033);; Biological Process: negative regula…	--	[U]	Intracellular trafficking, secretion, and vesicular transport	Annexin A5 GN=ANXA5 OS=Bos taurus (Bovine) PE=1 SV=3	PREDICTED: annexin A5 isoform X2 [Pantholops hodgsonii]
c167991.graph_c1	0.138993	0.561368	0.135973	1.02982	1.03241	1.34774	0.000103189	2.28111	up	--	--	--	--	--	--	--	PREDICTED: putative uncharacterized protein FLJ22184-like, partial [Camelus ferus]
c79832.graph_c0	0	0	0	1.3005	5.73661	1.98566	0.00234097	Inf	up	--	--	--	--	[TV]	--	Collagen alpha-2(I) chain OS=Mammut americanum (American mastodon) PE=1 SV=3	PREDICTED: melanoma-associated antigen D2 isoform X1 [Bos taurus]
c175729.graph_c0	1.1186	1.17129	1.79344	0.287774	0.184638	0.334768	0.000928495	-2.20438	down	--	--	--	--	--	--	Leukocyte immunoglobulin-like receptor subfamily A member 6 (Precursor) GN=LILRA6 OS=Pan troglodytes (Chimpanzee) PE=2 SV=1	PREDICTED: leukocyte immunoglobulin-like receptor subfamily A member 5-like [Myotis brandtii]
c173559.graph_c0	0.835754	1.53704	1.21544	0.103664	0.110853	0.0964743	1.42365e-06	-3.32225	down	--	--	Biological Process: neuron migration (GO:0001764);; Cellular Component: membrane (GO:0016020);;	--	--	--	MAM domain-containing glycosylphosphatidylinositol anchor protein 2 (Precursor; Fragment) GN=MDGA2 OS=Macaca fascicularis (Crab-eating macaque) PE=2 SV=2	PREDICTED: MAM domain-containing glycosylphosphatidylinositol anchor protein 1 isoform X1 [Galeopterus variegatus]
c189514.graph_c1	39.5982	73.6972	97.1038	12.8038	11.3664	21.1715	0.00790379	-2.07945	down	--	--	Biological Process: intracellular signal transduction (GO:0035556);; Molecular Function: metal ion binding (GO:0046872);;	--	[TR]	--	Tensin-1 GN=TNS1 OS=Bos taurus (Bovine) PE=2 SV=1	PREDICTED: tensin-1 [Odobenus rosmarus divergens]
c181748.graph_c1	10.8383	14.4508	17.5755	41.1093	36.3186	26.7794	0.00645006	1.47859	up	[P]	Inorganic ion transport and metabolism	Molecular Function: voltage-gated chloride channel activity (GO:0005247);; Biological Process: chloride transport (GO:0006821);; Cellular Component: integral component of membrane (GO:0016021);; Molecular Function: adenyl nucleotide binding (GO:0030554);; Biological Process: transmembrane transport (GO:0055085);;	K05016|0.0|mmu:26373|Clcn7, AA409691, AW538136, ClC-7, D17Wsu51e	[P]	Inorganic ion transport and metabolism	H(+)/Cl(-) exchange transporter 7 GN=CLCN7 OS=Bos taurus (Bovine) PE=2 SV=1	PREDICTED: H(+)/Cl(-) exchange transporter 7 isoform X2 [Ochotona princeps]
c180307.graph_c0	1.47778	2.42015	0.938808	0.525756	0.374811	0.291245	0.00804187	-1.77098	down	--	--	Biological Process: negative regulation of transcription from RNA polymerase II promoter (GO:0000122);; Molecular Function: RNA polymerase II core promoter sequence-specific DNA binding (GO:0000979);; Molecular Function: RNA polymerase II core promoter sequence-specific DNA binding transcription factor activity (GO:0000983);; Molecular Function: RNA polymerase II core promoter proximal region seq…	K09091|0.0|rno:313575|Heyl	[K]	Transcription	Hairy/enhancer-of-split related with YRPW motif-like protein GN=HEYL OS=Bos taurus (Bovine) PE=2 SV=3	PREDICTED: hairy/enhancer-of-split related with YRPW motif-like protein [Ceratotherium simum simum]
c84432.graph_c0	1.64827	2.42893	1.40546	0.309432	0.264713	0.791919	0.00531621	-1.88038	down	--	--	Biological Process: regulation of systemic arterial blood pressure by vasopressin (GO:0001992);; Molecular Function: vasopressin receptor activity (GO:0005000);; Biological Process: G-protein coupled receptor signaling pathway (GO:0007186);; Cellular Component: integral component of membrane (GO:0016021);;	K04226|0.0|rno:25107|Avpr1a, AVPR, MGC108538, V1a, V1aR	[R]	General function prediction only	Vasopressin V1a receptor GN=AVPR1A OS=Ovis aries (Sheep) PE=3 SV=1	PREDICTED: vasopressin V1a receptor [Ochotona princeps]
c189079.graph_c11	21.6575	23.1773	16.5073	6.81457	6.39961	9.66789	0.00454611	-1.26679	down	--	--	Molecular Function: guanyl-nucleotide exchange factor activity (GO:0005085);; Biological Process: small GTPase mediated signal transduction (GO:0007264);;	--	[T]	Signal transduction mechanisms	--	PREDICTED: dedicator of cytokinesis protein 6 isoform 1 [Orcinus orca]
c186560.graph_c0	8.94865	17.4347	15.4432	3.19544	2.62129	6.82347	0.00344718	-1.59579	down	--	--	Molecular Function: protein binding (GO:0005515);; Cellular Component: lysosome (GO:0005764);; Cellular Component: endosome (GO:0005768);; Biological Process: immune response (GO:0006955);; Biological Process: antigen processing and presentation (GO:0019882);; Molecular Function: lipid antigen binding (GO:0030882);; Cellular Component: organelle membrane (GO:0031090);; Cellular Component: intrace…	K06448|1e-148|rno:25109|Cd1d1, Cd1, Cd1d	--	--	Antigen-presenting glycoprotein CD1d (Precursor) GN=CD1D OS=Pan troglodytes (Chimpanzee) PE=3 SV=1	PREDICTED: antigen-presenting glycoprotein CD1d-like [Ceratotherium simum simum]
c176709.graph_c0	2.95033	5.73309	4.55397	0.579994	0.53752	0.989574	9.43354e-05	-2.49357	down	--	--	Biological Process: signal transduction (GO:0007165);;	--	--	--	--	PREDICTED: transmembrane protein C16orf54 homolog [Tupaia chinensis]
c190884.graph_c0	0.367462	0	0.077031	6.70919	4.28908	2.03604	0.000688049	5.00661	up	--	--	--	--	--	--	--	PREDICTED: vegetative cell wall protein gp1-like isoform X2 [Bos taurus]
c181718.graph_c0	50.9387	52.469	43.7121	102.636	98.2014	114.519	0.00744397	1.26849	up	[C]	Energy production and conversion	Cellular Component: mitochondrion (GO:0005739);; Cellular Component: endoplasmic reticulum (GO:0005783);; Cellular Component: Golgi apparatus (GO:0005794);; Cellular Component: cytosol (GO:0005829);; Biological Process: tricarboxylic acid cycle (GO:0006099);; Biological Process: citrate metabolic process (GO:0006101);; Biological Process: regulation of translation (GO:0006417);; Biological Proces…	K01681|0.0|mmu:11428|Aco1, AI256519, Aco-1, Irebp, Irp1	[AJ]	--	Cytoplasmic aconitate hydratase GN=ACO1 OS=Bos taurus (Bovine) PE=2 SV=1	PREDICTED: cytoplasmic aconitate hydratase isoform X1 [Physeter catodon]
c178770.graph_c0	11.9644	14.9708	22.1347	2.81487	2.15006	6.70503	0.00387926	-1.98529	down	--	--	Cellular Component: extracellular region (GO:0005576);; Biological Process: hemostasis (GO:0007599);; Molecular Function: peptidase inhibitor activity (GO:0030414);;	K03909|1e-147|pon:100171528|TFPI, DKFZp469E1122	[O]	Posttranslational modification, protein turnover, chaperones	Tissue factor pathway inhibitor (Precursor) GN=TFPI OS=Macaca mulatta (Rhesus macaque) PE=2 SV=1	PREDICTED: tissue factor pathway inhibitor [Ceratotherium simum simum]
c186947.graph_c0	5.44261	8.57124	7.58921	17.7927	17.0555	23.8271	0.000308024	1.60863	up	--	--	Molecular Function: sulfotransferase activity (GO:0008146);; Cellular Component: integral component of membrane (GO:0016021);;	K03193|0.0|mmu:338362|Ust, D930010O20Rik, UA2OST	[O]	Posttranslational modification, protein turnover, chaperones	Heparan sulfate 2-O-sulfotransferase 1 GN=HS2ST1 OS=Pongo abelii (Sumatran orangutan) PE=2 SV=1	PREDICTED: uronyl 2-sulfotransferase isoform X2 [Bubalus bubalis]
c183993.graph_c4	39.3484	41.9296	40.2306	15.3925	16.8117	10.6366	0.00531569	-1.30375	down	--	--	--	--	--	--	39S ribosomal protein L52, mitochondrial (Precursor) GN=MRPL52 OS=Bos taurus (Bovine) PE=1 SV=1	PREDICTED: 39S ribosomal protein L52, mitochondrial [Ursus maritimus]
c188566.graph_c0	1.48021	2.19916	1.62905	0.14688	0.219892	0.615117	0.000558777	-2.336	down	[V]	Defense mechanisms	--	K05673|0.0|mmu:239273|Abcc4, D630049P08Rik, MOATB, MRP4	[Q]	Secondary metabolites biosynthesis, transport and catabolism	Multidrug resistance-associated protein 1 GN=ABCC1 OS=Macaca fascicularis (Crab-eating macaque) PE=2 SV=1	PREDICTED: multidrug resistance-associated protein 4-like, partial [Sus scrofa]
c188210.graph_c0	6.84168	8.69143	8.4777	31.9229	27.8396	36.2947	3.94626e-07	2.16646	up	[J]	Translation, ribosomal structure and biogenesis	Biological Process: carbohydrate metabolic process (GO:0005975);; Molecular Function: transferase activity, transferring glycosyl groups (GO:0016757);;	K07553|0.0|mmu:56386|B4galt6, AA536803, AU022389	[G]	Carbohydrate transport and metabolism	Beta-N-acetylglucosaminyl-glycolipid beta-1,4-galactosyltransferase GN=B4GALT3 OS=Pongo abelii (Sumatran orangutan) PE=2 SV=1	PREDICTED: beta-1,4-galactosyltransferase 6 [Pteropus alecto]
c178269.graph_c0	0.154878	0.899194	0.0568175	1.77506	1.55304	1.06375	0.00324403	2.32891	up	[G]	Carbohydrate transport and metabolism	Molecular Function: catalytic activity (GO:0003824);; Biological Process: macromolecule metabolic process (GO:0043170);; Cellular Component: organelle (GO:0043226);; Biological Process: cellular metabolic process (GO:0044237);; Biological Process: primary metabolic process (GO:0044238);; Cellular Component: intracellular part (GO:0044424);; Biological Process: single-organism cellular process (GO…	K00134|1e-46|cfa:403755|GAPDH	[G]	Carbohydrate transport and metabolism	Glyceraldehyde-3-phosphate dehydrogenase GN=GAPDH OS=Canis familiaris (Dog) PE=2 SV=3	PREDICTED: LOW QUALITY PROTEIN: glyceraldehyde-3-phosphate dehydrogenase [Galeopterus variegatus]
c185820.graph_c2	5.61365	7.55751	4.53064	1.03981	0.277979	0.302402	3.65145e-06	-3.19839	down	--	--	Molecular Function: actin binding (GO:0003779);; Biological Process: regulation of cell shape (GO:0008360);; Biological Process: cell migration (GO:0016477);; Molecular Function: Rho GTPase binding (GO:0017048);; Biological Process: actin cytoskeleton organization (GO:0030036);;	--	[A]	RNA processing and modification	Cleavage and polyadenylation specificity factor subunit 6 GN=CPSF6 OS=Bos taurus (Bovine) PE=2 SV=1	hypothetical protein PANDA_011388 [Ailuropoda melanoleuca]
c172379.graph_c1	12.5712	21.6453	16.748	2.94132	2.75213	1.81775	1.90133e-05	-2.53554	down	--	--	Molecular Function: transferase activity, transferring hexosyl groups (GO:0016758);; Cellular Component: Golgi cisterna membrane (GO:0032580);;	K00747|3e-93|mmu:74241|Chpf, 1700028N03Rik, AI414328, D1Bwg1363e	[S]	Function unknown	--	Chondroitin sulfate synthase 2 [Myotis davidii]
c186589.graph_c0	11.9131	9.80182	8.44544	25.1826	24.394	23.6754	0.000930907	1.45176	up	--	--	--	--	[S]	Function unknown	--	PREDICTED: protein CLEC16A [Camelus bactrianus]
c185302.graph_c2	3.71468	0.661895	0.587849	10.7257	9.84647	5.12038	0.00422759	2.52565	up	[P]	Inorganic ion transport and metabolism	Molecular Function: ATP binding (GO:0005524);; Biological Process: ATP catabolic process (GO:0006200);; Biological Process: cation transport (GO:0006812);; Cellular Component: integral component of membrane (GO:0016021);; Molecular Function: cation-transporting ATPase activity (GO:0019829);; Molecular Function: metal ion binding (GO:0046872);;	K01552|0.0|mmu:224079|Atp13a4, 4631413J11Rik, 4832416L12, 9330174J19Rik	[P]	Inorganic ion transport and metabolism	Probable cation-transporting ATPase 13A3 (Fragment) GN=ATP13A3 OS=Macaca fascicularis (Crab-eating macaque) PE=2 SV=2	PREDICTED: probable cation-transporting ATPase 13A4 isoform X5 [Balaenoptera acutorostrata scammoni]
c186122.graph_c0	2.93887	6.54874	2.7511	0.938556	1.02873	0.682391	0.00403365	-1.95359	down	--	--	Cellular Component: protein phosphatase type 2A complex (GO:0000159);; Molecular Function: calcium ion binding (GO:0005509);; Molecular Function: PDZ domain binding (GO:0030165);; Biological Process: positive regulation of protein catabolic process (GO:0045732);; Biological Process: negative regulation of canonical Wnt signaling pathway (GO:0090090);; Biological Process: positive regulation of no…	K03213|0.0|hsa:85407|NKD1, Naked1	--	--	Parotid hormone (Precursor) OS=Sus scrofa (Pig) PE=1 SV=2	protein naked cuticle homolog 1 [Bos taurus]
c183416.graph_c0	10.9558	23.6967	14.5166	1.52387	1.48872	2.21043	2.25721e-09	-3.04792	down	--	--	Biological Process: negative regulation of transcription from RNA polymerase II promoter (GO:0000122);; Cellular Component: nuclear chromatin (GO:0000790);; Molecular Function: RNA polymerase II core promoter proximal region sequence-specific DNA binding (GO:0000978);; Molecular Function: RNA polymerase II core promoter proximal region sequence-specific DNA binding transcription factor activity i…	K09270|0.0|mmu:20672|Sox18, AI385749, Ra, Ragl	[K]	Transcription	Transcription factor SOX-9 GN=SOX9 OS=Pongo pygmaeus (Bornean orangutan) PE=2 SV=1	PREDICTED: transcription factor SOX-18 [Odobenus rosmarus divergens]
c182528.graph_c1	24.1749	17.0892	22.2713	5.50635	4.77019	8.82453	0.000260153	-1.62188	down	[R]	General function prediction only	Biological Process: plasma membrane repair (GO:0001778);; Molecular Function: phospholipid binding (GO:0005543);; Cellular Component: caveola (GO:0005901);; Cellular Component: integral component of membrane (GO:0016021);; Biological Process: regulation of vascular endothelial growth factor receptor signaling pathway (GO:0030947);; Cellular Component: cytoplasmic vesicle (GO:0031410);; Biological…	--	[M]	Cell wall/membrane/envelope biogenesis	Dysferlin GN=DYSF OS=Bos taurus (Bovine) PE=2 SV=1	PREDICTED: myoferlin isoform X2 [Felis catus]
c182507.graph_c0	19.5647	17.8525	23.9968	3.05849	2.49509	3.66799	2.45055e-08	-2.59598	down	--	--	Biological Process: regulation of membrane depolarization (GO:0003254);; Cellular Component: nucleus (GO:0005634);; Cellular Component: cytoplasm (GO:0005737);; Cellular Component: plasma membrane (GO:0005886);; Molecular Function: zinc ion binding (GO:0008270);; Biological Process: negative regulation of G2/M transition of mitotic cell cycle (GO:0010972);; Biological Process: negative regulation…	K14365|0.0|rno:25177|Fhl1, SLIM1	[TZR]	--	Four and a half LIM domains protein 2 GN=FHL2 OS=Bos taurus (Bovine) PE=2 SV=1	PREDICTED: four and a half LIM domains protein 1 isoform X5 [Tupaia chinensis]
c188966.graph_c0	4.01052	15.6465	10.8458	1.25431	1.15413	1.96814	0.00595308	-2.6126	down	[L]	Replication, recombination and repair	--	--	[A]	RNA processing and modification	Putative helicase MOV-10 GN=MOV10 OS=Bos taurus (Bovine) PE=2 SV=1	PREDICTED: LOW QUALITY PROTEIN: helicase with zinc finger domain 2 [Eptesicus fuscus]
c181645.graph_c0	20.0781	16.143	13.2528	3.89876	3.6369	6.41716	0.000240622	-1.69746	down	--	--	--	K13716|0.0|mmu:71198|Otud1, 4933428L19Rik	[TO]	--	Parotid hormone (Precursor) OS=Sus scrofa (Pig) PE=1 SV=2	PREDICTED: OTU domain-containing protein 1 [Odobenus rosmarus divergens]
c189709.graph_c0	36.692	40.0972	54.7115	112.885	116.148	124.151	0.0024918	1.58256	up	[I]	Lipid transport and metabolism	Molecular Function: 3-hydroxyacyl-CoA dehydrogenase activity (GO:0003857);; Molecular Function: enoyl-CoA hydratase activity (GO:0004300);; Cellular Component: nucleolus (GO:0005730);; Cellular Component: mitochondrial inner membrane (GO:0005743);; Biological Process: fatty acid beta-oxidation (GO:0006635);; Cellular Component: mitochondrial fatty acid beta-oxidation multienzyme complex (GO:00165…	K07515|0.0|mmu:97212|Hadha, C77020, Mtpa	[I]	Lipid transport and metabolism	Long chain 3-hydroxyacyl-CoA dehydrogenase (Precursor) GN=HADHA OS=Sus scrofa (Pig) PE=1 SV=1	PREDICTED: trifunctional enzyme subunit alpha, mitochondrial [Oryctolagus cuniculus]
c182929.graph_c1	2.5705	3.12071	3.23312	7.41825	7.15988	6.87407	0.00683311	1.44549	up	[R]	General function prediction only	--	--	[R]	General function prediction only	WD repeat-containing protein 72 GN=WDR72 OS=Pongo abelii (Sumatran orangutan) PE=2 SV=1	PREDICTED: WD repeat-containing protein 7 isoform X3 [Oryctolagus cuniculus]
c185890.graph_c0	25.9836	42.395	30.1507	13.611	12.5388	11.5811	0.00719672	-1.17645	down	--	--	--	K09063|0.0|rno:171046|Tcfe2a, Pan2, Tcf3	[K]	Transcription	Transcription factor 4 GN=TCF4 OS=Canis familiaris (Dog) PE=2 SV=2	PREDICTED: LOW QUALITY PROTEIN: transcription factor E2-alpha [Eptesicus fuscus]
c182649.graph_c2	6.48666	7.25668	8.2206	35.2262	28.9088	21.6806	0.000350422	2.1627	up	[E]	Amino acid transport and metabolism	Molecular Function: L-alanine:2-oxoglutarate aminotransferase activity (GO:0004021);; Cellular Component: mitochondrion (GO:0005739);; Biological Process: 2-oxoglutarate metabolic process (GO:0006103);; Biological Process: biosynthetic process (GO:0009058);; Molecular Function: pyridoxal phosphate binding (GO:0030170);; Biological Process: L-alanine metabolic process (GO:0042851);;	K00814|0.0|mmu:108682|Gpt2, 4631422C05Rik, ALT2, AU014768, AU041193, C87201	[E]	Amino acid transport and metabolism	Alanine aminotransferase 1 GN=GPT OS=Bos taurus (Bovine) PE=1 SV=1	PREDICTED: alanine aminotransferase 2 isoform X1 [Mustela putorius furo]
c167284.graph_c0	4.12507	7.16577	4.58869	0.677811	1.64731	0.931864	0.00133665	-2.07	down	--	--	Molecular Function: protein phosphatase inhibitor activity (GO:0004864);; Cellular Component: cytoplasm (GO:0005737);; Biological Process: regulation of phosphorylation (GO:0042325);;	K12328|8e-92|mmu:68458|Ppp1r14a, 1110001M11Rik, Cpi17	--	--	Protein phosphatase 1 regulatory subunit 14A GN=CPI17 OS=Sus scrofa (Pig) PE=1 SV=1	protein phosphatase 1 regulatory subunit 14A [Bos taurus]
c179847.graph_c0	27.2282	27.8248	25.5497	7.0229	7.05584	12.3876	0.00139758	-1.47514	down	--	--	Cellular Component: extracellular region (GO:0005576);; Biological Process: lipid catabolic process (GO:0016042);; Molecular Function: hydrolase activity (GO:0016787);;	--	[T]	Signal transduction mechanisms	Phospholipase B-like 1 chain C (Precursor) GN=PLBD1 OS=Bos taurus (Bovine) PE=1 SV=2	PREDICTED: phospholipase B-like 1 [Erinaceus europaeus]
c187126.graph_c1	3.59359	2.21164	1.88331	7.5597	8.08395	5.14379	0.00712715	1.61823	up	[Z]	Cytoskeleton	Molecular Function: microtubule motor activity (GO:0003777);; Molecular Function: ATP binding (GO:0005524);; Cellular Component: kinesin complex (GO:0005871);; Cellular Component: microtubule (GO:0005874);; Biological Process: microtubule-based movement (GO:0007018);; Molecular Function: microtubule binding (GO:0008017);;	K10400|0.0|mmu:209737|Kif15, 3110023M17Rik, 3930402I10Rik, D330038N01, HKLP2, Knsl7	[Z]	Cytoskeleton	Kinesin-like protein KIF3A GN=KIF3A OS=Macaca fascicularis (Crab-eating macaque) PE=2 SV=1	PREDICTED: kinesin-like protein KIF15 [Ursus maritimus]
c184225.graph_c1	17.8513	20.6925	29.0795	2.14867	2.58489	7.18622	5.76426e-05	-2.42834	down	--	--	Biological Process: proteolysis (GO:0006508);; Molecular Function: peptidase activity (GO:0008233);;	K09627|9e-51|mmu:76453|Prss23, 2310046G15Rik, 4930479H08Rik, AI790574, Spuve	--	--	Serine protease 23 (Precursor) GN=PRSS23 OS=Macaca mulatta (Rhesus macaque) PE=2 SV=1	serine protease 23 precursor [Ovis aries]
c183753.graph_c0	12.7777	27.5945	26.5438	7.13477	6.64905	8.11658	0.00620843	-1.42795	down	--	--	--	--	[T]	Signal transduction mechanisms	Low-density lipoprotein receptor-related protein 12 (Precursor) GN=LRP12 OS=Pongo abelii (Sumatran orangutan) PE=2 SV=2	PREDICTED: LOW QUALITY PROTEIN: low-density lipoprotein receptor-related protein 3 [Camelus bactrianus]
c181148.graph_c1	2.66965	2.90907	1.41572	0.403918	0.274864	0.854326	0.00264214	-2.0654	down	[P]	Inorganic ion transport and metabolism	Molecular Function: magnesium ion binding (GO:0000287);; Molecular Function: phospholipid-translocating ATPase activity (GO:0004012);; Molecular Function: ATP binding (GO:0005524);; Cellular Component: endoplasmic reticulum (GO:0005783);; Biological Process: cation transport (GO:0006812);; Biological Process: phospholipid transport (GO:0015914);; Cellular Component: integral component of membrane…	K01530|0.0|mmu:11982|Atp10a, Atp10c, pfatp	[R]	General function prediction only	Probable phospholipid-transporting ATPase VD (Fragment) GN=ATP10D OS=Macaca fascicularis (Crab-eating macaque) PE=2 SV=1	PREDICTED: probable phospholipid-transporting ATPase VA, partial [Ursus maritimus]
c186855.graph_c2	4.2604	7.11766	5.73803	1.10459	0.881482	1.86033	0.00016609	-2.00515	down	--	--	--	--	[T]	Signal transduction mechanisms	RNA-binding motif protein, X chromosome, N-terminally processed GN=RBMX OS=Bos taurus (Bovine) PE=2 SV=1	PREDICTED: DENN domain-containing protein 2A [Ceratotherium simum simum]
c188762.graph_c1	8.70429	10.1638	6.45389	1.45719	1.03883	4.23788	0.000159823	-1.81487	down	[NT]	--	--	--	[PT]	--	Voltage-dependent calcium channel subunit delta-1 (Precursor) GN=CACNA2D1 OS=Oryctolagus cuniculus (Rabbit) PE=1 SV=1	PREDICTED: VWFA and cache domain-containing protein 1 isoform X1 [Galeopterus variegatus]
c186854.graph_c0	5.11703	13.2378	7.3755	0.841259	0.4498	1.32116	1.38461e-05	-3.12747	down	[O]	Posttranslational modification, protein turnover, chaperones	Molecular Function: ATP binding (GO:0005524);; Molecular Function: nucleoside-triphosphatase activity (GO:0017111);;	--	[O]	Posttranslational modification, protein turnover, chaperones	Spastin {ECO:0000255|HAMAP-Rule:MF_03021} OS=Bos taurus (Bovine) PE=2 SV=1	PREDICTED: putative fidgetin-like protein 2-like, partial [Dasypus novemcinctus]
c114694.graph_c0	2.82283	0.960749	0.930841	7.18208	6.92626	6.81722	7.299e-05	2.28524	up	--	--	--	--	--	--	--	PREDICTED: transmembrane protein 139 [Ochotona princeps]
c177083.graph_c0	1.60319	1.87312	1.36111	9.76773	6.97474	4.70058	0.00464059	2.37227	up	--	--	Molecular Function: catalytic activity (GO:0003824);; Cellular Component: nucleus (GO:0005634);; Biological Process: metabolic process (GO:0008152);;	--	[I]	Lipid transport and metabolism	--	PREDICTED: chromodomain Y-like protein 2-like [Sus scrofa]
c153795.graph_c0	26.9772	38.1053	22.6503	55.3475	60.6536	63.8381	0.00910076	1.2288	up	[O]	Posttranslational modification, protein turnover, chaperones	Cellular Component: spindle pole (GO:0000922);; Cellular Component: centrosome (GO:0005813);; Biological Process: microtubule nucleation (GO:0007020);; Molecular Function: microtubule binding (GO:0008017);; Cellular Component: gamma-tubulin ring complex (GO:0008274);;	--	[S]	Function unknown	Peptidyl-prolyl cis-trans isomerase FKBP4, N-terminally processed GN=FKBP4 OS=Oryctolagus cuniculus (Rabbit) PE=1 SV=3	PREDICTED: gamma-tubulin complex component 5 [Oryctolagus cuniculus]
c188083.graph_c0	327.902	558.032	398.418	66.7015	50.4246	149.093	8.47795e-07	-2.14114	down	--	--	Biological Process: antigen processing and presentation of peptide or polysaccharide antigen via MHC class II (GO:0002504);; Biological Process: immune response (GO:0006955);; Cellular Component: integral component of membrane (GO:0016021);; Cellular Component: MHC class II protein complex (GO:0042613);;	K06752|1e-128|rno:309622|RT1-Bb, MGC94124, RT1.B	--	--	BoLa class II histocompatibility antigen, DQB*0101 beta chain (Precursor) OS=Bos taurus (Bovine) PE=2 SV=1	MHC class II antigen [Equus caballus]
c174294.graph_c0	144.704	81.6882	106.32	22.6917	18.5603	17.6258	0.000446955	-2.34145	down	--	--	Molecular Function: serine-type endopeptidase activity (GO:0004252);; Cellular Component: extracellular space (GO:0005615);; Biological Process: proteolysis (GO:0006508);; Biological Process: complement activation, alternative pathway (GO:0006957);;	K01334|1e-151|rno:54249|Cfd, Adn, Df, EVE	[E]	Amino acid transport and metabolism	Complement factor D (Precursor) GN=CFD OS=Sus scrofa (Pig) PE=2 SV=1	PREDICTED: complement factor D [Orycteropus afer afer]
c179746.graph_c1	3.18263	2.28654	2.49229	0.170052	0.181845	0.692377	2.94712e-05	-2.88055	down	[S]	Function unknown	Cellular Component: cell surface (GO:0009986);; Biological Process: positive regulation of axon extension (GO:0045773);;	--	[R]	General function prediction only	Immunoglobulin superfamily containing leucine-rich repeat protein (Precursor) GN=ISLR OS=Pongo abelii (Sumatran orangutan) PE=2 SV=1	PREDICTED: immunoglobulin superfamily containing leucine-rich repeat protein 2 isoform X1 [Bubalus bubalis]
c179191.graph_c0	4.79443	6.25339	5.32207	1.23807	1.02227	0.984472	4.72973e-05	-2.13906	down	[R]	General function prediction only	--	--	--	--	Tetratricopeptide repeat protein 9C GN=TTC9C OS=Bos taurus (Bovine) PE=2 SV=1	PREDICTED: tetratricopeptide repeat protein 9A [Lipotes vexillifer]
c105282.graph_c0	1.79289	3.53638	2.93682	0.231693	0.309701	0.606441	5.97201e-05	-2.71271	down	--	--	Biological Process: activation of MAPK activity (GO:0000187);; Biological Process: organ induction (GO:0001759);; Biological Process: mesonephros development (GO:0001823);; Biological Process: blood vessel remodeling (GO:0001974);; Biological Process: metanephros morphogenesis (GO:0003338);; Molecular Function: type 2 fibroblast growth factor receptor binding (GO:0005111);; Cellular Component: ex…	K04358|7e-30|rno:25443|Fgf10, FGF-10	[T]	Signal transduction mechanisms	--	PREDICTED: fibroblast growth factor 10-like [Tursiops truncatus]
c103927.graph_c0	0.531109	0.134066	0.487097	8.85387	10.2569	2.78951	0.00224457	4.41936	up	--	--	--	--	--	--	--	PREDICTED: uncharacterized protein C20orf202 homolog [Myotis brandtii]
c189008.graph_c0	23.5535	29.9811	21.5011	8.71919	8.54404	10.1799	0.0060733	-1.27252	down	--	--	Molecular Function: iron ion binding (GO:0005506);; Molecular Function: oxidoreductase activity, acting on paired donors, with incorporation or reduction of molecular oxygen, 2-oxoglutarate as one donor, and incorporation of one atom each of oxygen into both donors (GO:0016706);; Molecular Function: L-ascorbic acid binding (GO:0031418);; Biological Process: oxidation-reduction process (GO:0055114…	--	[S]	Function unknown	Death domain-associated protein 6 GN=DAXX OS=Chlorocebus aethiops (Green monkey) PE=2 SV=1	PREDICTED: prolyl 3-hydroxylase 3 [Equus przewalskii]
c166831.graph_c0	2.71532	5.56519	3.27085	0.563008	0.421436	1.76836	0.00398277	-1.95328	down	--	--	--	--	--	--	--	hypothetical protein M91_07056, partial [Bos mutus]
c176194.graph_c0	14.2108	6.88386	9.45424	1.42916	1.29514	3.46599	0.00830039	-2.23605	down	[G]	Carbohydrate transport and metabolism	Molecular Function: 1,4-alpha-glucan branching enzyme activity (GO:0003844);; Molecular Function: hydrolase activity, hydrolyzing O-glycosyl compounds (GO:0004553);; Biological Process: glycogen biosynthetic process (GO:0005978);; Molecular Function: cation binding (GO:0043169);;	K00700|0.0|mmu:74185|Gbe1, 2310045H19Rik, 2810426P10Rik, D16Ertd536e	[G]	Carbohydrate transport and metabolism	1,4-alpha-glucan-branching enzyme GN=GBE1 OS=Equus caballus (Horse) PE=2 SV=1	PREDICTED: 1,4-alpha-glucan-branching enzyme [Galeopterus variegatus]
c187704.graph_c0	6.49937	6.73687	10.9314	52.3342	48.8745	65.4751	1.00422e-10	2.92321	up	--	--	Cellular Component: early endosome (GO:0005769);; Cellular Component: plasma membrane (GO:0005886);; Cellular Component: coated pit (GO:0005905);; Biological Process: Golgi to endosome transport (GO:0006895);; Biological Process: endocytosis (GO:0006897);; Biological Process: neuropeptide signaling pathway (GO:0007218);; Biological Process: endosome to lysosome transport (GO:0008333);; Cellular C…	K12388|0.0|rno:83576|Sort1, Nt3, Nts3	[R]	General function prediction only	Sortilin-related receptor (Precursor) GN=SORL1 OS=Oryctolagus cuniculus (Rabbit) PE=2 SV=1	PREDICTED: sortilin isoform X1 [Bos taurus]
c94986.graph_c0	24.4428	10.232	7.64167	55.4641	50.4591	40.8662	0.000154616	1.95553	up	--	--	Biological Process: prostaglandin biosynthetic process (GO:0001516);; Cellular Component: cytosol (GO:0005829);; Molecular Function: oxidoreductase activity, acting on the CH-OH group of donors, NAD or NADP as acceptor (GO:0016616);;	--	[S]	Function unknown	Prostamide/prostaglandin F synthase GN=FAM213B OS=Bos taurus (Bovine) PE=2 SV=1	PREDICTED: prostamide/prostaglandin F synthase isoform X1 [Tupaia chinensis]
c110182.graph_c0	0.6227	1.00027	0.830688	0.078642	0.0840957	0.182969	4.10967e-05	-2.69725	down	--	--	Cellular Component: voltage-gated calcium channel complex (GO:0005891);; Biological Process: synaptic transmission (GO:0007268);; Biological Process: visual perception (GO:0007601);; Molecular Function: high voltage-gated calcium channel activity (GO:0008331);; Biological Process: regulation of ion transmembrane transport (GO:0034765);; Cellular Component: sarcolemma (GO:0042383);; Biological Pro…	K04863|1e-111|rno:116600|Cacnb2, Cacnlb2	[PT]	--	Voltage-dependent L-type calcium channel subunit beta-2 GN=CACNB2 OS=Oryctolagus cuniculus (Rabbit) PE=1 SV=1	cardiac calcium channel beta-subunit CaB2a (splice variant of the gene CaB2 [Oryctolagus cuniculus]
c166519.graph_c0	52.3509	83.6812	64.9469	19.4952	20.1103	22.3782	0.000393396	-1.5104	down	[C]	Energy production and conversion	Molecular Function: aldehyde dehydrogenase (NAD) activity (GO:0004029);; Molecular Function: aldehyde dehydrogenase [NAD(P)+] activity (GO:0004030);; Cellular Component: mitochondrial matrix (GO:0005759);; Biological Process: carbohydrate metabolic process (GO:0005975);; Biological Process: ethanol catabolic process (GO:0006068);; Biological Process: ethanol oxidation (GO:0006069);; Biological Pr…	K00128|0.0|rno:29539|Aldh2	[C]	Energy production and conversion	Aldehyde dehydrogenase, mitochondrial (Precursor) GN=ALDH2 OS=Pongo abelii (Sumatran orangutan) PE=2 SV=1	PREDICTED: aldehyde dehydrogenase, mitochondrial isoform X1 [Mustela putorius furo]
c119787.graph_c0	52.1799	41.2444	43.6213	122.645	117.213	150.851	9.99972e-05	1.65643	up	[R]	General function prediction only	Molecular Function: GTP binding (GO:0005525);; Cellular Component: lysosomal membrane (GO:0005765);; Biological Process: chromosome segregation (GO:0007059);; Biological Process: mitosis (GO:0007067);; Biological Process: small GTPase mediated signal transduction (GO:0007264);; Molecular Function: GDP binding (GO:0019003);; Cellular Component: midbody (GO:0030496);; Cellular Component: late endos…	K07956|1e-136|mcc:703201|ADP-ribosylation factor-like protein 8B-like	[R]	General function prediction only	ADP-ribosylation factor-like protein 8B GN=ARL8B OS=Bos taurus (Bovine) PE=2 SV=1	PREDICTED: LOW QUALITY PROTEIN: ADP-ribosylation factor-like 8B [Trichechus manatus latirostris]
c189329.graph_c0	1.37165	2.13072	2.48322	0.169129	0.120572	0.288563	1.34689e-07	-3.24496	down	--	--	--	K10476|0.0|rno:306617|Kbtbd11, RGD1563576	[R]	General function prediction only	Kelch domain-containing protein 7A (Fragment) GN=KLHDC7A OS=Pongo abelii (Sumatran orangutan) PE=2 SV=4	PREDICTED: kelch repeat and BTB domain-containing protein 11 isoform X1 [Sus scrofa]
c162032.graph_c0	6.82988	14.3973	7.93428	2.28881	1.46852	2.46894	0.000441478	-2.02667	down	--	--	Molecular Function: profilin binding (GO:0005522);; Cellular Component: cytosol (GO:0005829);; Cellular Component: plasma membrane (GO:0005886);; Biological Process: substrate-dependent cell migration (GO:0006929);; Biological Process: regulation of cell shape (GO:0008360);; Biological Process: cortical actin cytoskeleton organization (GO:0030866);; Molecular Function: GTPase activating protein b…	--	[TZ]	--	Neural Wiskott-Aldrich syndrome protein GN=WASL OS=Bos taurus (Bovine) PE=1 SV=1	PREDICTED: LOW QUALITY PROTEIN: formin-like protein 1 [Oryctolagus cuniculus]
c182386.graph_c0	1.71716	3.28651	1.82402	42.2269	38.1497	59.6845	1.50783e-23	4.5445	up	--	--	Biological Process: cholesterol metabolic process (GO:0008203);; Biological Process: phospholipid transport (GO:0015914);; Molecular Function: phosphatidylcholine binding (GO:0031210);;	--	[I]	Lipid transport and metabolism	Phosphatidylcholine transfer protein GN=PCTP OS=Bos taurus (Bovine) PE=1 SV=1	PREDICTED: phosphatidylcholine transfer protein [Trichechus manatus latirostris]
c180542.graph_c1	10.3207	23.8191	24.6777	2.81631	1.50581	3.72299	0.000368972	-2.71563	down	--	--	Molecular Function: phospholipid binding (GO:0005543);;	--	--	--	Pleckstrin homology domain-containing family O member 1 GN=PLEKHO1 OS=Bos taurus (Bovine) PE=2 SV=1	PREDICTED: pleckstrin homology domain-containing family O member 1 isoform X2 [Sus scrofa]
c168017.graph_c0	0.977328	1.43537	2.93347	5.18401	6.7314	11.056	0.000868172	2.20817	up	[J]	Translation, ribosomal structure and biogenesis	Cellular Component: ribonucleoprotein complex (GO:0030529);;	K02929|1e-27|ssc:100514135|60S ribosomal protein L36a-like	[J]	Translation, ribosomal structure and biogenesis	60S ribosomal protein L36a-like GN=RPL36AL OS=Pongo abelii (Sumatran orangutan) PE=3 SV=3	PREDICTED: 60S ribosomal protein L36a [Bubalus bubalis]
c175015.graph_c0	123.183	163.624	301.634	636.957	589.15	845.993	0.000481468	1.94862	up	[I]	Lipid transport and metabolism	Molecular Function: catalytic activity (GO:0003824);; Molecular Function: receptor binding (GO:0005102);; Cellular Component: mitochondrion (GO:0005739);; Biological Process: metabolic process (GO:0008152);;	K12663|1e-160|mmu:51798|Ech1, AA617331, MGC107274	[I]	Lipid transport and metabolism	Delta(3,5)-Delta(2,4)-dienoyl-CoA isomerase, mitochondrial (Precursor) GN=ECH1 OS=Pongo abelii (Sumatran orangutan) PE=2 SV=1	PREDICTED: delta(3,5)-Delta(2,4)-dienoyl-CoA isomerase, mitochondrial [Oryctolagus cuniculus]
c183411.graph_c0	2.75808	5.04549	3.35682	0.676157	0.578438	1.15364	0.00189313	-2.05182	down	[RTKL]	--	Molecular Function: protein tyrosine kinase activity (GO:0004713);; Molecular Function: ATP binding (GO:0005524);; Cellular Component: nucleus (GO:0005634);; Cellular Component: cytoplasm (GO:0005737);; Biological Process: protein phosphorylation (GO:0006468);;	K08888|0.0|mmu:17179|Matk, CHK, HYL, MGC130505, Ntk	[T]	Signal transduction mechanisms	Tyrosine-protein kinase CSK GN=CSK OS=Bos taurus (Bovine) PE=2 SV=1	PREDICTED: LOW QUALITY PROTEIN: megakaryocyte-associated tyrosine-protein kinase [Galeopterus variegatus]
c189247.graph_c3	7.09443	5.45069	6.2702	25.806	23.9856	26.6202	4.62093e-07	2.17573	up	--	--	Cellular Component: integral component of membrane (GO:0016021);;	--	[O]	Posttranslational modification, protein turnover, chaperones	F-box/LRR-repeat protein 2 {ECO:0000305} OS=Bos taurus (Bovine) PE=2 SV=1	PREDICTED: LMBR1 domain-containing protein 2 isoform X4 [Mustela putorius furo]
c120241.graph_c0	0.238538	0.0535229	0.0194463	1.80418	1.96867	2.8698	3.86583e-11	4.50543	up	--	--	--	--	--	--	--	PREDICTED: LOW QUALITY PROTEIN: uncharacterized protein LOC103671952 [Ursus maritimus]
c184062.graph_c0	15.6172	33.3478	20.9974	4.28009	3.68914	4.95758	6.17274e-07	-2.23763	down	[R]	General function prediction only	Biological Process: negative regulation of transcription from RNA polymerase II promoter (GO:0000122);; Cellular Component: mitochondrion (GO:0005739);; Biological Process: apoptotic process (GO:0006915);; Biological Process: negative regulation of cell proliferation (GO:0008285);; Biological Process: negative regulation of intracellular estrogen receptor signaling pathway (GO:0033147);; Biologic…	--	[R]	General function prediction only	KN motif and ankyrin repeat domain-containing protein 2 GN=KANK2 OS=Bos taurus (Bovine) PE=2 SV=1	PREDICTED: KN motif and ankyrin repeat domain-containing protein 2 [Ursus maritimus]
c154893.graph_c0	76.3209	63.3279	57.5145	123.43	130.453	158.112	0.00576158	1.21421	up	--	--	Molecular Function: mannose binding (GO:0005537);; Cellular Component: lysosomal membrane (GO:0005765);; Cellular Component: vacuolar lumen (GO:0005775);; Cellular Component: endoplasmic reticulum (GO:0005783);; Cellular Component: Golgi apparatus (GO:0005794);; Biological Process: signal peptide processing (GO:0006465);; Biological Process: lysosomal lumen acidification (GO:0007042);; Biological…	K12390|0.0|mmu:211286|Cln5, A730075N08Rik	--	--	Ceroid-lipofuscinosis neuronal protein 5 (Precursor) GN=CLN5 OS=Canis familiaris (Dog) PE=2 SV=1	ceroid-lipofuscinosis neuronal protein 5 precursor [Canis lupus familiaris]
c184426.graph_c0	53.153	91.3768	88.4771	185.916	171.006	141.052	0.00744397	1.30045	up	[QR]	--	Molecular Function: methyltransferase activity (GO:0008168);; Biological Process: methylation (GO:0032259);;	--	[R]	General function prediction only	--	PREDICTED: methyltransferase-like protein 7A [Oryctolagus cuniculus]
c176981.graph_c2	86.7744	168.849	129.098	26.513	23.0501	40.6221	4.74736e-06	-1.92693	down	[R]	General function prediction only	Biological Process: nuclear-transcribed mRNA catabolic process, deadenylation-dependent decay (GO:0000288);; Cellular Component: nucleus (GO:0005634);; Cellular Component: cytoplasm (GO:0005737);; Biological Process: regulation of mRNA stability (GO:0043488);; Molecular Function: metal ion binding (GO:0046872);;	--	[R]	General function prediction only	Tristetraprolin GN=ZFP36 OS=Bos taurus (Bovine) PE=2 SV=1	PREDICTED: zinc finger protein 36, C3H1 type-like 2 [Myotis brandtii]
c183081.graph_c0	16.6251	36.7015	25.0298	6.24993	6.99317	12.0855	0.00199469	-1.46434	down	--	--	Cellular Component: integral component of membrane (GO:0016021);;	--	[R]	General function prediction only	Tetraspanin-13 GN=TSPAN13 OS=Bos taurus (Bovine) PE=2 SV=1	PREDICTED: tetraspanin-13 [Trichechus manatus latirostris]
c158708.graph_c0	0.601452	1.09312	0.970835	0.0278515	0.0893488	0.129599	2.25092e-06	-3.30479	down	--	--	Molecular Function: ferroxidase activity (GO:0004322);; Molecular Function: copper ion binding (GO:0005507);; Cellular Component: extracellular space (GO:0005615);; Biological Process: copper ion transport (GO:0006825);; Biological Process: cellular iron ion homeostasis (GO:0006879);; Molecular Function: chaperone binding (GO:0051087);; Biological Process: oxidation-reduction process (GO:0055114)…	K13624|0.0|mmu:12870|Cp, D3Ertd555e	[Q]	Secondary metabolites biosynthesis, transport and catabolism	Ceruloplasmin (Precursor) GN=CP OS=Ovis aries (Sheep) PE=2 SV=1	PREDICTED: ceruloplasmin-like [Chrysochloris asiatica]
c180528.graph_c1	11.567	8.54877	8.79302	26.5057	27.8566	22.692	0.000624231	1.58594	up	--	--	Molecular Function: chloride channel activity (GO:0005254);; Cellular Component: intracellular (GO:0005622);; Cellular Component: plasma membrane (GO:0005886);; Biological Process: chloride transport (GO:0006821);; Cellular Component: chloride channel complex (GO:0034707);;	--	[D]	Cell cycle control, cell division, chromosome partitioning	Anoctamin-4 {ECO:0000250|UniProtKB:Q32M45} OS=Bos taurus (Bovine) PE=2 SV=1	PREDICTED: anoctamin-10 [Oryctolagus cuniculus]
c169024.graph_c0	22.7046	21.2424	33.5461	4.48525	4.25478	4.71277	6.13772e-05	-2.37702	down	--	--	Molecular Function: selenium binding (GO:0008430);; Biological Process: cell redox homeostasis (GO:0045454);;	--	--	--	Selenoprotein H GN=SELH OS=Macaca fascicularis (Crab-eating macaque) PE=2 SV=2	PREDICTED: LOW QUALITY PROTEIN: selenoprotein H [Galeopterus variegatus]
c188938.graph_c7	30.5811	38.0159	31.2231	116.361	117.409	128.592	4.67565e-06	2.03812	up	[I]	Lipid transport and metabolism	Molecular Function: 3-hydroxyisobutyryl-CoA hydrolase activity (GO:0003860);; Cellular Component: mitochondrion (GO:0005739);; Biological Process: metabolic process (GO:0008152);;	K05605|0.0|mmu:227095|Hibch, 2610509I15Rik, AI648812, MGC31364	[I]	Lipid transport and metabolism	3-hydroxyisobutyryl-CoA hydrolase, mitochondrial (Precursor) GN=HIBCH OS=Bos taurus (Bovine) PE=2 SV=1	PREDICTED: 3-hydroxyisobutyryl-CoA hydrolase, mitochondrial [Vicugna pacos]
c176800.graph_c0	45.8407	166.734	392.449	2392.42	2404.31	1998.05	1.15022e-08	3.65739	up	[I]	Lipid transport and metabolism	Biological Process: very long-chain fatty acid metabolic process (GO:0000038);; Biological Process: long-chain fatty acid metabolic process (GO:0001676);; Molecular Function: long-chain fatty acid-CoA ligase activity (GO:0004467);; Molecular Function: ATP binding (GO:0005524);; Cellular Component: endoplasmic reticulum (GO:0005783);; Cellular Component: cytoplasmic membrane-bounded vesicle (GO:00…	--	[I]	Lipid transport and metabolism	Long-chain-fatty-acid--CoA ligase ACSBG1 GN=ACSBG1 OS=Bos taurus (Bovine) PE=2 SV=1	Long-chain-fatty-acid--CoA ligase ACSBG1 [Tupaia chinensis]
c174146.graph_c0	2.66899	4.59718	3.43271	0.828802	0.653047	0.507446	0.000685798	-2.20182	down	--	--	Molecular Function: SH3/SH2 adaptor activity (GO:0005070);; Biological Process: intracellular signal transduction (GO:0035556);;	K07371|0.0|rno:499356|Blnk, MGC112831	--	--	Zonadhesin (Precursor) GN=ZAN OS=Sus scrofa (Pig) PE=1 SV=1	PREDICTED: B-cell linker protein [Equus caballus]
c156727.graph_c0	24.1101	25.702	14.8941	41.5006	43.3797	47.7604	0.00613857	1.21621	up	--	--	Molecular Function: calcium ion binding (GO:0005509);; Cellular Component: extracellular space (GO:0005615);; Cellular Component: endoplasmic reticulum (GO:0005783);; Cellular Component: Golgi apparatus (GO:0005794);;	--	[S]	Function unknown	Cysteine-rich with EGF-like domain protein 2 (Precursor) GN=CRELD2 OS=Bos taurus (Bovine) PE=2 SV=1	PREDICTED: cysteine-rich with EGF-like domain protein 2 [Ceratotherium simum simum]
c188987.graph_c8	18.3251	22.859	20.7104	51.0289	49.7457	52.3901	0.00106767	1.48621	up	--	--	Molecular Function: signal transducer activity (GO:0004871);; Cellular Component: heterotrimeric G-protein complex (GO:0005834);; Biological Process: intracellular signal transduction (GO:0035556);; Biological Process: termination of G-protein coupled receptor signaling pathway (GO:0038032);;	K13765|0.0|mmu:19739|Rgs9, MGC150267, MGC150268, RGS9-1, Rgs9-2	[T]	Signal transduction mechanisms	Regulator of G-protein signaling 9 GN=RGS9 OS=Bos taurus (Bovine) PE=1 SV=1	PREDICTED: regulator of G-protein signaling 9 [Felis catus]
c188108.graph_c4	9.48153	15.0584	12.7176	2.19531	3.81477	4.30955	0.00473417	-1.68948	down	--	--	Molecular Function: ubiquitin-specific protease activity (GO:0004843);; Cellular Component: nucleolus (GO:0005730);; Biological Process: proteolysis (GO:0006508);; Cellular Component: MLL1 complex (GO:0071339);;	K08593|4e-44|mmu:80886|Senp3, AA408656, Smt3ip, Smt3ip1	[O]	Posttranslational modification, protein turnover, chaperones	Acrosin heavy chain (Precursor) GN=ACR OS=Oryctolagus cuniculus (Rabbit) PE=2 SV=1	PREDICTED: sentrin-specific protease 3 isoform X2 [Bos taurus]
c179674.graph_c0	12.4595	10.1842	8.44512	2.63755	2.40914	4.41064	0.00965287	-1.58983	down	--	--	Cellular Component: endoplasmic reticulum membrane (GO:0005789);; Biological Process: apoptotic process (GO:0006917);; Biological Process: response to X-ray (GO:0010165);; Cellular Component: integral component of membrane (GO:0016021);;	--	--	--	Inhibitor of nuclear factor kappa-B kinase-interacting protein GN=IKBIP OS=Bos taurus (Bovine) PE=2 SV=1	PREDICTED: inhibitor of nuclear factor kappa-B kinase-interacting protein isoform X1 [Camelus ferus]
c97436.graph_c0	961.415	659.467	900.268	215.182	201.578	198.351	6.63046e-05	-1.88128	down	[J]	Translation, ribosomal structure and biogenesis	Molecular Function: structural constituent of ribosome (GO:0003735);; Cellular Component: ribosome (GO:0005840);; Biological Process: translation (GO:0006412);;	--	[J]	Translation, ribosomal structure and biogenesis	40S ribosomal protein S15a GN=RPS15A OS=Bos taurus (Bovine) PE=2 SV=1	PREDICTED: 40S ribosomal protein S15a-like [Equus przewalskii]
c172174.graph_c0	16.2593	19.0865	14.7583	2.23427	1.63645	1.63781	9.48399e-10	-2.98731	down	--	--	Biological Process: osteoblast differentiation (GO:0001649);; Molecular Function: insulin receptor binding (GO:0005158);; Molecular Function: insulin-like growth factor receptor binding (GO:0005159);; Molecular Function: hormone activity (GO:0005179);; Cellular Component: extracellular space (GO:0005615);; Molecular Function: growth factor activity (GO:0008083);; Biological Process: organ morphog…	K13769|1e-87|rno:24483|Igf2, IGFII, RNIGF2	--	--	Preptin (Precursor) GN=IGF2 OS=Sus scrofa (Pig) PE=1 SV=2	PREDICTED: insulin-like growth factor II [Galeopterus variegatus]
c179548.graph_c1	68.1421	95.7522	62.1532	17.9181	19.3339	31.4861	0.00034033	-1.55995	down	--	--	Biological Process: negative regulation of transcription from RNA polymerase II promoter (GO:0000122);; Cellular Component: Golgi membrane (GO:0000139);; Biological Process: inactivation of MAPK activity (GO:0000188);; Biological Process: angiogenesis (GO:0001525);; Biological Process: vasculogenesis (GO:0001570);; Biological Process: response to hypoxia (GO:0001666);; Biological Process: negativ…	K06278|1e-111|rno:25404|Cav1, Cav, MGC187299	--	--	Caveolin-1 GN=CAV1 OS=Oryctolagus cuniculus (Rabbit) PE=3 SV=1	caveolin-1 [Oryctolagus cuniculus]
c187772.graph_c6	16.4994	27.4206	20.0256	5.47372	4.28836	5.06312	1.00143e-05	-1.91077	down	[R]	General function prediction only	Molecular Function: nucleotide binding (GO:0000166);; Molecular Function: nucleic acid binding (GO:0003676);;	--	--	--	Non-POU domain-containing octamer-binding protein GN=NONO OS=Pongo abelii (Sumatran orangutan) PE=2 SV=3	PREDICTED: LOW QUALITY PROTEIN: ribonucleoprotein PTB-binding 1 isoform 1 [Equus caballus]
c188246.graph_c0	5.73279	11.7376	10.3752	2.0795	1.32477	5.32715	0.00613982	-1.56361	down	--	--	Molecular Function: AMP deaminase activity (GO:0003876);; Biological Process: IMP biosynthetic process (GO:0006188);;	K01490|0.0|mmu:11717|Ampd3	[F]	Nucleotide transport and metabolism	--	PREDICTED: AMP deaminase 3 isoform X1 [Camelus dromedarius]
c183561.graph_c0	13.0663	24.7876	21.4971	1.49486	1.37017	2.48425	6.57328e-13	-3.31692	down	[RTKL]	--	--	--	--	--	Tenascin (Precursor) GN=TNC OS=Sus scrofa (Pig) PE=1 SV=1	PREDICTED: scavenger receptor class F member 2, partial [Chrysochloris asiatica]
c161154.graph_c1	3.07006	3.51715	1.77603	0.246056	0	0.477062	2.10845e-06	-3.4354	down	[K]	Transcription	Biological Process: blood vessel development (GO:0001568);; Molecular Function: sequence-specific DNA binding transcription factor activity (GO:0003700);; Cellular Component: nucleus (GO:0005634);; Biological Process: positive regulation of multicellular organism growth (GO:0040018);; Biological Process: negative regulation of sequence-specific DNA binding transcription factor activity (GO:004343…	K09412|1e-180|mmu:14239|Foxs1, FREAC10, Fkh3, Fkhl18	[K]	Transcription	Forkhead box protein I3 GN=FOXI3 OS=Canis familiaris (Dog) PE=3 SV=1	PREDICTED: forkhead box protein S1 [Panthera tigris altaica]
c189065.graph_c0	10.5719	8.47206	11.0943	1.77699	1.10741	3.30612	4.73124e-07	-2.18997	down	--	--	Molecular Function: chromatin binding (GO:0003682);; Molecular Function: calcium ion binding (GO:0005509);;	--	[T]	Signal transduction mechanisms	Complement factor H (Precursor) GN=CFH OS=Bos taurus (Bovine) PE=1 SV=3	PREDICTED: sushi, von Willebrand factor type A, EGF and pentraxin domain-containing protein 1 isoform X3 [Equus przewalskii]
c178122.graph_c1	0.370825	1.9791	0.466417	3.09093	3.77746	5.47914	0.000247807	2.37941	up	--	--	--	--	--	--	--	hypothetical protein PANDA_015192 [Ailuropoda melanoleuca]
c187925.graph_c0	4.48753	7.85937	7.31539	1.93825	1.62419	3.54698	0.00599366	-1.3288	down	--	--	--	--	--	--	Cylicin-1 GN=CYLC1 OS=Bos taurus (Bovine) PE=1 SV=1	hypothetical protein PANDA_020349 [Ailuropoda melanoleuca]
c186710.graph_c0	3.54275	6.86062	6.58563	1.63442	1.17827	2.45677	0.00473945	-1.53741	down	--	--	Molecular Function: G-protein coupled receptor activity (GO:0004930);; Biological Process: G-protein coupled receptor signaling pathway (GO:0007186);; Cellular Component: integral component of membrane (GO:0016021);;	K08431|0.0|rno:498153|Gpr146, RGD1560731	--	--	G-protein coupled estrogen receptor 1 GN=GPER1 OS=Macaca mulatta (Rhesus macaque) PE=1 SV=1	PREDICTED: probable G-protein coupled receptor 146 [Condylura cristata]
c185777.graph_c1	8.10256	21.4447	20.5369	3.41096	1.82375	1.98399	0.00134396	-2.57306	down	[G]	Carbohydrate transport and metabolism	--	--	--	--	Parotid hormone (Precursor) OS=Sus scrofa (Pig) PE=1 SV=2	TPA: hypothetical protein BOS_20055 [Bos taurus]
c185458.graph_c0	3.35869	7.66507	8.63875	0.936655	0.945965	2.03798	0.00527319	-2.19766	down	--	--	--	--	[O]	Posttranslational modification, protein turnover, chaperones	Pikachurin (Precursor) GN=EGFLAM OS=Bos taurus (Bovine) PE=2 SV=1	PREDICTED: pikachurin isoform X3 [Vicugna pacos]
c177949.graph_c0	31.7221	38.6907	42.433	11.6349	12.4417	15.1549	0.00154739	-1.3673	down	--	--	Biological Process: cell cycle checkpoint (GO:0000075);; Molecular Function: RNA polymerase II core binding (GO:0000993);; Molecular Function: chromatin binding (GO:0003682);; Cellular Component: spliceosomal complex (GO:0005681);; Biological Process: cellular response to DNA damage stimulus (GO:0006974);; Biological Process: histone monoubiquitination (GO:0010390);; Biological Process: positive …	--	[A]	RNA processing and modification	Serine/arginine repetitive matrix protein 1 GN=SRRM1 OS=Pongo abelii (Sumatran orangutan) PE=2 SV=1	PREDICTED: WW domain-containing adapter protein with coiled-coil isoform 1 [Odobenus rosmarus divergens]
c121636.graph_c0	0.277284	0.22398	0.284822	2.23419	2.88343	2.15093	2.36278e-07	3.37601	up	--	--	--	K10350|4e-13|bta:521973|ZYG11A	[R]	General function prediction only	--	PREDICTED: LOW QUALITY PROTEIN: protein zyg-11 homolog A [Myotis lucifugus]
c189020.graph_c3	16.4646	19.8843	22.8229	46.2917	48.8825	46.8239	0.00157487	1.43575	up	--	--	Cellular Component: extracellular region (GO:0005576);; Cellular Component: nuclear envelope (GO:0005635);; Cellular Component: lysosomal membrane (GO:0005765);; Cellular Component: endoplasmic reticulum (GO:0005783);; Cellular Component: Golgi apparatus (GO:0005794);; Cellular Component: integral component of plasma membrane (GO:0005887);; Biological Process: protein glycosylation (GO:0006486);;…	K12385|0.0|mmu:18145|Npc1, A430089E03Rik, C85354, D18Ertd139e, D18Ertd723e, lcsd, nmf164, spm	[I]	Lipid transport and metabolism	Niemann-Pick C1 protein (Precursor) GN=NPC1 OS=Sus scrofa (Pig) PE=2 SV=1	PREDICTED: Niemann-Pick C1 protein isoform X2 [Loxodonta africana]
c178744.graph_c0	20.2341	25.4252	17.9154	41.1224	41.3162	46.4346	0.00736671	1.20133	up	--	--	Biological Process: single strand break repair (GO:0000012);; Molecular Function: damaged DNA binding (GO:0003684);; Cellular Component: nucleus (GO:0005634);; Biological Process: hippocampus development (GO:0021766);;	K10803|0.0|mmu:22594|Xrcc1, MGC102556, Xrcc-1	[L]	Replication, recombination and repair	--	PREDICTED: DNA repair protein XRCC1 isoform X6 [Sus scrofa]
c168755.graph_c0	3.84715	8.7736	6.42402	1.29005	0.591222	0.750362	7.07849e-05	-2.62691	down	--	--	Cellular Component: sex chromatin (GO:0001739);; Molecular Function: chromatin binding (GO:0003682);; Molecular Function: zinc ion binding (GO:0008270);; Cellular Component: nuclear body (GO:0016604);; Cellular Component: PRC1 complex (GO:0035102);; Biological Process: cellular response to retinoic acid (GO:0071300);;	--	--	--	Doublesex- and mab-3-related transcription factor A2 GN=DMRTA2 OS=Bos taurus (Bovine) PE=2 SV=1	PREDICTED: polyhomeotic-like protein 1 isoform X1 [Ochotona princeps]
c173320.graph_c0	0.771956	1.49527	1.13278	0.48149	0.25744	0.1273	0.0091132	-1.70863	down	--	--	Biological Process: phosphatidylinositol 3-kinase signaling (GO:0014065);; Biological Process: neuron projection morphogenesis (GO:0048812);;	--	--	--	Parotid hormone (Precursor) OS=Sus scrofa (Pig) PE=1 SV=2	PREDICTED: neuronal tyrosine-phosphorylated phosphoinositide-3-kinase adapter 1 [Odobenus rosmarus divergens]
c176045.graph_c1	17.0962	16.8167	18.613	0.919364	0.49156	1.7825	7.49164e-09	-3.94246	down	--	--	Cellular Component: extracellular space (GO:0005615);; Biological Process: chemotaxis (GO:0006935);; Biological Process: inflammatory response (GO:0006954);; Biological Process: immune response (GO:0006955);; Molecular Function: chemokine activity (GO:0008009);;	K14624|2e-10|rno:287562|Ccl12	--	--	C-C motif chemokine 2 (Precursor) GN=CCL2 OS=Equus caballus (Horse) PE=3 SV=1	PREDICTED: c-C motif chemokine 8 [Ceratotherium simum simum]
c184137.graph_c1	1.58788	2.86303	1.83078	22.5318	22.9149	26.1196	2.69773e-11	3.70725	up	--	--	--	--	--	--	--	hypothetical protein PANDA_012072 [Ailuropoda melanoleuca]
c188024.graph_c2	13.5227	17.3643	17.4492	36.2854	34.6966	34.1108	0.00386157	1.30224	up	[A]	RNA processing and modification	Molecular Function: RNA-3'-phosphate cyclase activity (GO:0003963);; Molecular Function: ATP binding (GO:0005524);; Cellular Component: nucleoplasm (GO:0005654);; Biological Process: RNA processing (GO:0006396);;	K01974|0.0|rno:295395|Rtcd1, MGC94866	[A]	RNA processing and modification	RNA 3&apos;-terminal phosphate cyclase GN=RTCA OS=Bos taurus (Bovine) PE=2 SV=1	PREDICTED: RNA 3&apos;-terminal phosphate cyclase [Ochotona princeps]
c189216.graph_c0	20.4631	41.4288	50.5883	3.44029	2.47839	10.9952	0.00167586	-2.65316	down	--	--	--	--	--	--	Gamma-interferon-inducible protein 16 GN=IFI16 OS=Pongo abelii (Sumatran orangutan) PE=2 SV=2	PREDICTED: interferon-activable protein 203-like [Equus przewalskii]
c187518.graph_c10	13.1595	12.3465	9.56975	0.97069	0.346002	4.32863	0.000152732	-2.59971	down	[GO]	--	Molecular Function: ATP binding (GO:0005524);; Cellular Component: basal lamina (GO:0005605);; Biological Process: carbohydrate metabolic process (GO:0005975);; Biological Process: ATP catabolic process (GO:0006200);; Biological Process: G-protein coupled receptor signaling pathway (GO:0007186);; Biological Process: purine ribonucleoside diphosphate catabolic process (GO:0009181);; Cellular Compo…	K01510|9e-80|mmu:12495|Entpd1, 2610206B08Rik, AA408691, Cd39, NTPDase-1	[F]	Nucleotide transport and metabolism	Ectonucleoside triphosphate diphosphohydrolase 1 54 kDa subunit GN=ENTPD1 OS=Sus scrofa (Pig) PE=1 SV=1	PREDICTED: ectonucleoside triphosphate diphosphohydrolase 1 isoform X2 [Panthera tigris altaica]
c183437.graph_c0	87.3222	141.777	144.703	39.2767	32.4904	32.6362	0.000148493	-1.64767	down	--	--	Biological Process: neuron migration (GO:0001764);; Molecular Function: phosphatidylserine binding (GO:0001786);; Biological Process: positive regulation of cytokine-mediated signaling pathway (GO:0001961);; Biological Process: positive regulation of glomerular filtration (GO:0003104);; Molecular Function: voltage-gated calcium channel activity (GO:0005245);; Molecular Function: calcium ion bindi…	K05464|0.0|rno:58935|Gas6	--	--	Vitamin K-dependent protein S (Precursor; Fragment) GN=PROS1 OS=Macaca mulatta (Rhesus macaque) PE=2 SV=2	PREDICTED: growth arrest-specific protein 6 [Odobenus rosmarus divergens]
c188310.graph_c0	75.245	62.0207	54.6291	5.36206	6.65873	16.4326	1.61854e-09	-2.66533	down	--	--	--	K12971|9e-66|mmu:100044068|interferon-activable protein 202-like	--	--	Gamma-interferon-inducible protein 16 GN=IFI16 OS=Pongo abelii (Sumatran orangutan) PE=2 SV=2	PREDICTED: pyrin and HIN domain-containing protein 1-like [Galeopterus variegatus]
c187549.graph_c2	1.5106	0.929456	0.848569	7.14816	5.3998	8.01033	8.7783e-07	2.78356	up	--	--	--	--	--	--	Maestro heat-like repeat-containing protein family member 1 GN=MROH1 OS=Bos taurus (Bovine) PE=2 SV=1	PREDICTED: maestro heat-like repeat-containing protein family member 6 [Galeopterus variegatus]
c166642.graph_c0	8.71577	14.3886	12.2141	1.63459	2.39533	2.1128	6.98309e-05	-2.3359	down	--	--	--	K06057|1e-116|mmu:18223|Numbl, nbl	[T]	Signal transduction mechanisms	Splicing factor 3A subunit 2 GN=SF3A2 OS=Bos taurus (Bovine) PE=2 SV=1	PREDICTED: numb-like protein-like [Bubalus bubalis]
c187342.graph_c0	6.0249	8.24572	8.5058	0.99169	1.1453	2.81487	0.000455292	-2.09797	down	--	--	Cellular Component: integral component of endoplasmic reticulum membrane (GO:0030176);;	--	--	--	Protein MRVI1 GN=MRVI1 OS=Bos taurus (Bovine) PE=1 SV=1	PREDICTED: lymphoid-restricted membrane protein [Orcinus orca]
c185142.graph_c0	0.922929	0.715388	0.526679	6.44957	5.53963	3.28436	0.000186719	3.02576	up	--	--	--	--	--	--	Cubilin (Precursor) GN=CUBN OS=Canis familiaris (Dog) PE=1 SV=1	PREDICTED: neuropilin and tolloid-like protein 2 isoform X1 [Mustela putorius furo]
c177193.graph_c0	0.78166	2.57949	2.23808	0.476733	0.169931	0.277292	0.00910823	-2.37404	down	--	--	Cellular Component: integral component of membrane (GO:0016021);; Biological Process: G-protein coupled purinergic nucleotide receptor signaling pathway (GO:0035589);; Molecular Function: G-protein coupled purinergic nucleotide receptor activity (GO:0045028);;	K04274|0.0|rno:317219|P2ry10, MGC189289, RGD1561912	--	--	Cysteinyl leukotriene receptor 1 GN=CYSLTR1 OS=Sus scrofa (Pig) PE=2 SV=1	PREDICTED: putative P2Y purinoceptor 10-like isoform 2 [Ceratotherium simum simum]
c182427.graph_c0	2.41924	14.6563	6.53276	0.277182	0.185252	0.644893	0.00793776	-4.23497	down	--	--	Cellular Component: plasma membrane (GO:0005886);; Biological Process: smoothened signaling pathway (GO:0007224);; Molecular Function: hedgehog receptor activity (GO:0008158);; Cellular Component: integral component of membrane (GO:0016021);; Biological Process: cognition (GO:0050890);;	--	[R]	General function prediction only	--	PREDICTED: patched domain-containing protein 1 [Oryctolagus cuniculus]
c188102.graph_c1	9.95558	14.2943	18.4818	4.11545	3.17395	6.58646	0.00644152	-1.49463	down	[RTKL]	--	Biological Process: G1/S transition of mitotic cell cycle (GO:0000082);; Cellular Component: spindle pole (GO:0000922);; Molecular Function: protein serine/threonine kinase activity (GO:0004674);; Molecular Function: ATP binding (GO:0005524);; Biological Process: intracellular signal transduction (GO:0007243);; Biological Process: hormone-mediated signaling pathway (GO:0009755);; Biological Proce…	K08791|0.0|rno:305922|Lats2	[D]	Cell cycle control, cell division, chromosome partitioning	Serine/threonine-protein kinase 38 GN=STK38 OS=Pongo abelii (Sumatran orangutan) PE=1 SV=1	PREDICTED: serine/threonine-protein kinase LATS2 isoform X1 [Oryctolagus cuniculus]
c176981.graph_c0	66.4405	159.905	112.696	7.29564	3.00611	10.6672	1.13289e-09	-3.85526	down	--	--	Biological Process: nuclear-transcribed mRNA catabolic process, deadenylation-dependent decay (GO:0000288);; Cellular Component: nucleus (GO:0005634);; Cellular Component: cytoplasm (GO:0005737);; Biological Process: regulation of mRNA stability (GO:0043488);; Molecular Function: metal ion binding (GO:0046872);;	--	[R]	General function prediction only	Serine/arginine repetitive matrix protein 1 GN=SRRM1 OS=Pongo abelii (Sumatran orangutan) PE=2 SV=1	PREDICTED: zinc finger protein 36, C3H1 type-like 2 [Orcinus orca]
c185549.graph_c0	1.65251	2.7042	3.34471	0.395808	0.225737	0.736712	0.000429733	-2.39137	down	--	--	--	--	--	--	--	PREDICTED: uncharacterized protein LOC101435769 [Dasypus novemcinctus]
c183835.graph_c4	17.1185	20.0339	18.8314	6.6715	5.30795	9.07923	0.00503544	-1.26222	down	[S]	Function unknown	--	--	[TZ]	--	Interferon regulatory factor 5 GN=IRF5 OS=Bos taurus (Bovine) PE=2 SV=1	PREDICTED: nischarin isoform X2 [Orycteropus afer afer]
c185076.graph_c0	12.6156	13.0534	14.3602	82.2539	85.959	74.7549	4.50029e-10	2.77837	up	--	--	Molecular Function: small GTPase regulator activity (GO:0005083);; Molecular Function: frizzled binding (GO:0005109);; Cellular Component: plasma membrane (GO:0005886);; Biological Process: spermatid nucleus differentiation (GO:0007289);; Molecular Function: protein C-terminus binding (GO:0008022);; Cellular Component: trans-Golgi network transport vesicle (GO:0030140);; Molecular Function: prote…	--	[S]	Function unknown	Golgi-associated PDZ and coiled-coil motif-containing protein GN=GOPC OS=Pongo abelii (Sumatran orangutan) PE=2 SV=1	PREDICTED: golgi-associated PDZ and coiled-coil motif-containing protein [Pteropus alecto]
c182959.graph_c0	8.93324	6.7726	7.72082	31.1937	29.1732	18.8902	0.0014436	1.94622	up	--	--	Cellular Component: cytoplasm (GO:0005737);;	K10462|0.0|cfa:488725|KLHL25	[TR]	--	Kelch-like protein 20 GN=KLHL20 OS=Bos taurus (Bovine) PE=2 SV=3	PREDICTED: kelch-like protein 25 [Equus przewalskii]
c188997.graph_c4	6.65112	11.105	8.43627	2.26466	2.51858	2.84524	0.00369841	-1.59488	down	[UD]	--	--	--	[UD]	--	Atherin GN=SAMD1 OS=Oryctolagus cuniculus (Rabbit) PE=2 SV=1	PREDICTED: SAC3 domain-containing protein 1 [Ceratotherium simum simum]
c168833.graph_c0	5.9124	12.2085	14.1081	1.62791	1.54299	4.26096	0.00725883	-2.00855	down	--	--	Biological Process: negative regulation of transcription from RNA polymerase II promoter (GO:0000122);; Molecular Function: chromatin binding (GO:0003682);; Molecular Function: sequence-specific DNA binding transcription factor activity (GO:0003700);; Cellular Component: nucleus (GO:0005634);; Biological Process: positive regulation of histone deacetylation (GO:0031065);; Molecular Function: sequ…	K09033|1e-108|pon:100431566|jun dimerization protein 2-like	[K]	Transcription	Cyclic AMP-dependent transcription factor ATF-3 GN=ATF3 OS=Bos taurus (Bovine) PE=2 SV=1	PREDICTED: jun dimerization protein 2 [Ovis aries]
c189589.graph_c1	6.71498	14.8377	8.46965	3.31088	2.89447	4.9833	0.00669603	-1.24004	down	--	--	Molecular Function: actin binding (GO:0003779);; Molecular Function: lamin binding (GO:0005521);; Cellular Component: Golgi apparatus (GO:0005794);; Biological Process: Golgi organization (GO:0007030);; Cellular Component: integral component of membrane (GO:0016021);; Cellular Component: sarcomere (GO:0030017);; Cellular Component: nuclear membrane (GO:0031965);; Cellular Component: SUN-KASH comp…	--	[Z]	Cytoskeleton	Dystrophin OS=Sus scrofa (Pig) PE=1 SV=1	PREDICTED: nesprin-1 isoform X1 [Tupaia chinensis]
c164970.graph_c0	0.0379807	0.268446	0.348333	1.08165	1.43877	2.79278	3.93613e-05	3.15268	up	--	--	Cellular Component: lysosome (GO:0005764);; Cellular Component: late endosome (GO:0005770);; Cellular Component: trans-Golgi network (GO:0005802);; Cellular Component: integral component of plasma membrane (GO:0005887);; Biological Process: regulation of apoptotic process (GO:0042981);; Biological Process: positive regulation of autophagic vacuole assembly (GO:2000786);;	--	[T]	Signal transduction mechanisms	UPF0577 protein KIAA1324-like homolog (Precursor) OS=Bos taurus (Bovine) PE=2 SV=1	PREDICTED: LOW QUALITY PROTEIN: UPF0577 protein KIAA1324 homolog [Oryctolagus cuniculus]
c180893.graph_c0	2.66415	8.37374	4.06704	0.89542	0.574509	1.24997	0.00968408	-2.27423	down	--	--	Biological Process: negative regulation of transcription from RNA polymerase II promoter (GO:0000122);; Molecular Function: RNA polymerase II core promoter sequence-specific DNA binding (GO:0000979);; Biological Process: angiogenesis (GO:0001525);; Molecular Function: sequence-specific DNA binding transcription factor activity (GO:0003700);; Cellular Component: nucleus (GO:0005634);; Biological P…	K09303|1e-91|cfa:491054|HOXB3	[R]	General function prediction only	Homeobox protein Hox-A3 GN=HOXA3 OS=Bos taurus (Bovine) PE=2 SV=1	PREDICTED: homeobox protein Hox-B3 [Equus caballus]
c179975.graph_c3	1.35566	3.31676	1.87455	0.289739	0.387289	0.589845	0.000874556	-2.19029	down	--	--	Molecular Function: 3',5'-cyclic-nucleotide phosphodiesterase activity (GO:0004114);; Biological Process: sensory perception of smell (GO:0007608);; Biological Process: metabolic process (GO:0008152);; Biological Process: regulation of protein kinase A signaling (GO:0010738);; Biological Process: cellular response to drug (GO:0035690);; Biological Process: regulation of cAMP-mediated signaling (G…	K01120|0.0|ssc:396825|PDE4A, FLJ12949	[T]	Signal transduction mechanisms	Calcium/calmodulin-dependent 3&apos;,5&apos;-cyclic nucleotide phosphodiesterase 1A GN=PDE1A OS=Bos taurus (Bovine) PE=1 SV=3	PREDICTED: cAMP-specific 3&apos;,5&apos;-cyclic phosphodiesterase 4A [Oryctolagus cuniculus]
c168067.graph_c0	2.30502	4.48023	2.83277	0.640433	0.342423	1.0244	0.00176195	-2.10414	down	--	--	--	--	[T]	Signal transduction mechanisms	--	--
c177908.graph_c0	43.2639	5.03441	7.78627	85.9495	68.4497	61.2328	0.00164866	2.05954	up	[E]	Amino acid transport and metabolism	Molecular Function: metallocarboxypeptidase activity (GO:0004181);; Biological Process: proteolysis (GO:0006508);; Molecular Function: zinc ion binding (GO:0008270);;	K08637|0.0|rno:502736|Cpa4, RGD1563619	[S]	Function unknown	Carboxypeptidase A1 (Precursor) GN=CPA1 OS=Sus scrofa (Pig) PE=1 SV=2	PREDICTED: carboxypeptidase A4 [Tupaia chinensis]
c185282.graph_c0	5.41566	9.43658	3.83726	0.773845	1.33321	1.30031	0.000290965	-2.25187	down	--	--	Molecular Function: metalloendopeptidase activity (GO:0004222);; Molecular Function: calcium ion binding (GO:0005509);; Biological Process: proteolysis (GO:0006508);; Molecular Function: zinc ion binding (GO:0008270);; Cellular Component: extracellular matrix (GO:0031012);;	K07993|0.0|mmu:17385|Mmp11, ST3, Stmy3	[OW]	--	Matrix metalloproteinase-14 (Precursor) GN=MMP14 OS=Pongo abelii (Sumatran orangutan) PE=2 SV=1	PREDICTED: stromelysin-3 [Oryctolagus cuniculus]
c187350.graph_c0	285.967	497.69	412.063	48.9568	25.8319	62.1908	2.94708e-11	-2.96557	down	[Q]	Secondary metabolites biosynthesis, transport and catabolism	Biological Process: single-organism cellular process (GO:0044763);; Biological Process: organic substance metabolic process (GO:0071704);;	K06252|0.0|ecb:100059315|similar to tenascin XB	[TW]	--	Tenascin (Precursor) GN=TNC OS=Sus scrofa (Pig) PE=1 SV=1	PREDICTED: LOW QUALITY PROTEIN: tenascin-X [Oryctolagus cuniculus]
c178634.graph_c0	4.23767	10.1503	7.38558	1.11426	1.07238	2.00915	6.03662e-05	-2.21104	down	--	--	Biological Process: membrane raft polarization (GO:0001766);; Biological Process: establishment of T cell polarity (GO:0001768);; Biological Process: immunological synapse formation (GO:0001771);; Biological Process: myeloid dendritic cell activation involved in immune response (GO:0002277);; Biological Process: chemotaxis (GO:0006935);; Biological Process: cytoskeleton organization (GO:0007010);…	K12367|0.0|mmu:94176|Dock2, AI662014, AW122239, CED-5, Hch, MBC	[T]	Signal transduction mechanisms	--	PREDICTED: LOW QUALITY PROTEIN: dedicator of cytokinesis protein 2 [Tupaia chinensis]
c156233.graph_c1	9.94222	7.78282	5.49148	1.24151	0.995708	1.26372	0.000166593	-2.56585	down	--	--	Biological Process: G1/S transition of mitotic cell cycle (GO:0000082);; Biological Process: negative regulation of transcription from RNA polymerase II promoter (GO:0000122);; Molecular Function: RNA polymerase II transcription factor binding (GO:0001085);; Cellular Component: nucleus (GO:0005634);; Cellular Component: cytoplasm (GO:0005737);; Biological Process: neuroblast proliferation (GO:000…	K04680|3e-24|cfa:610666|similar to inhibitor of DNA binding 4	--	--	DNA-binding protein inhibitor ID-4 GN=ID4 OS=Sus scrofa (Pig) PE=2 SV=1	PREDICTED: DNA-binding protein inhibitor ID-4 [Canis lupus familiaris]
c185289.graph_c0	27.5511	17.7758	20.5291	98.3103	98.5745	68.9489	3.06911e-05	2.18838	up	[P]	Inorganic ion transport and metabolism	Cellular Component: membrane (GO:0016020);; Biological Process: metal ion transport (GO:0030001);; Molecular Function: metal ion transmembrane transporter activity (GO:0046873);; Biological Process: transmembrane transport (GO:0055085);;	K14717|0.0|mcc:695406|SLC39A11	[P]	Inorganic ion transport and metabolism	Zinc transporter ZIP11 GN=SLC39A11 OS=Bos taurus (Bovine) PE=2 SV=1	PREDICTED: zinc transporter ZIP11 isoform X1 [Tupaia chinensis]
c154567.graph_c1	4.53152	3.6604	4.92071	0	0.269272	0.292931	9.90146e-09	-4.45691	down	--	--	Molecular Function: fatty acid binding (GO:0005504);; Cellular Component: mitochondrial respiratory chain complex I (GO:0005747);; Cellular Component: mitochondrial matrix (GO:0005759);; Biological Process: mitochondrial electron transport, NADH to ubiquinone (GO:0006120);; Biological Process: fatty acid biosynthetic process (GO:0006633);; Molecular Function: NADH dehydrogenase (ubiquinone) activ…	K03955|7e-18|cfa:479805|NDUFAB1	[CIQ]	--	Acyl carrier protein, mitochondrial (Precursor) GN=NDUFAB1 OS=Bos taurus (Bovine) PE=1 SV=2	hypothetical protein CB1_001982010 [Camelus ferus]
c178024.graph_c0	7.85657	8.10362	8.09499	2.19333	1.67531	2.58188	0.00138136	-1.74657	down	--	--	Cellular Component: Golgi membrane (GO:0000139);; Molecular Function: N-acetylglucosamine 6-O-sulfotransferase activity (GO:0001517);; Cellular Component: trans-Golgi network (GO:0005802);; Biological Process: carbohydrate metabolic process (GO:0005975);; Biological Process: N-acetylglucosamine metabolic process (GO:0006044);; Biological Process: sulfur compound metabolic process (GO:0006790);;	K04745|0.0|rno:367145|Chst2	--	--	Parotid hormone (Precursor) OS=Sus scrofa (Pig) PE=1 SV=2	PREDICTED: carbohydrate sulfotransferase 2 [Oryctolagus cuniculus]
c182674.graph_c0	1.92908	4.28931	3.44809	8.21075	6.28025	13.5314	0.00143752	1.69309	up	--	--	Molecular Function: phospholipid binding (GO:0005543);; Cellular Component: nucleus (GO:0005634);; Cellular Component: cytoplasm (GO:0005737);; Cellular Component: plasma membrane (GO:0005886);; Molecular Function: ARF GTPase activator activity (GO:0008060);; Molecular Function: zinc ion binding (GO:0008270);; Biological Process: regulation of ARF GTPase activity (GO:0032312);;	--	[T]	Signal transduction mechanisms	Stromal membrane-associated protein 2 GN=SMAP2 OS=Bos taurus (Bovine) PE=2 SV=1	PREDICTED: arf-GAP with dual PH domain-containing protein 1 isoform X1 [Galeopterus variegatus]
c186747.graph_c7	11.0797	6.77393	7.4083	2.91837	1.71138	2.57359	0.00706491	-1.66323	down	--	--	Biological Process: ossification (GO:0001503);; Molecular Function: fibronectin binding (GO:0001968);; Biological Process: hematopoietic progenitor cell differentiation (GO:0002244);; Cellular Component: extracellular space (GO:0005615);; Cellular Component: nucleus (GO:0005634);; Biological Process: positive regulation of cell-cell adhesion (GO:0022409);; Biological Process: negative regulation …	--	[R]	General function prediction only	Follistatin-related protein 3 (Precursor) GN=FSTL3 OS=Bos taurus (Bovine) PE=2 SV=1	PREDICTED: follistatin-related protein 3 [Chrysochloris asiatica]
c179393.graph_c0	2.4946	1.2594	0.724493	3.89871	4.09187	4.95533	0.00747115	1.67032	up	--	--	--	--	--	--	--	Myotubularin-related protein 6 [Pteropus alecto]
c98902.graph_c0	50.8674	72.2608	46.5855	20.8166	21.2361	18.9682	0.00348443	-1.27071	down	[OC]	--	Biological Process: glycerol ether metabolic process (GO:0006662);; Molecular Function: electron carrier activity (GO:0009055);; Molecular Function: protein disulfide oxidoreductase activity (GO:0015035);; Molecular Function: isomerase activity (GO:0016853);; Biological Process: cell redox homeostasis (GO:0045454);;	K13984|0.0|mmu:105245|Txndc5, AL022641, ERp46, PC-TRP	[O]	Posttranslational modification, protein turnover, chaperones	Protein disulfide-isomerase A6 (Precursor) GN=PDIA6 OS=Pongo abelii (Sumatran orangutan) PE=2 SV=1	PREDICTED: thioredoxin domain-containing protein 5 isoform 1 [Odobenus rosmarus divergens]
c175593.graph_c0	22.2766	27.9104	13.6757	7.34078	5.16154	7.89616	0.000914732	-1.46048	down	--	--	Biological Process: tissue homeostasis (GO:0001894);; Biological Process: endothelial cell proliferation (GO:0001935);; Biological Process: glomerular filtration (GO:0003094);; Cellular Component: lysosome (GO:0005764);; Biological Process: glutamate metabolic process (GO:0006536);; Biological Process: regulation of blood pressure (GO:0008217);; Biological Process: tissue development (GO:0009888)…	K06474|1e-163|mmu:12490|Cd34, AU040960	--	--	Hematopoietic progenitor cell antigen CD34 (Precursor) GN=CD34 OS=Canis familiaris (Dog) PE=1 SV=1	PREDICTED: hematopoietic progenitor cell antigen CD34 [Lipotes vexillifer]
c176936.graph_c0	1.44149	4.32911	3.74237	0.718856	0.439262	0.59732	0.00581887	-2.22992	down	--	--	Molecular Function: zinc ion binding (GO:0008270);;	K11975|3e-61|rno:500636|Rnf144a, RGD1561737, Rnf144	[O]	Posttranslational modification, protein turnover, chaperones	E3 ubiquitin-protein ligase RNF144B GN=RNF144B OS=Bos taurus (Bovine) PE=2 SV=1	PREDICTED: probable E3 ubiquitin-protein ligase RNF144A [Myotis davidii]
c177267.graph_c0	11.7313	6.70483	5.31289	0.483209	1.03344	1.89076	0.00628684	-2.71972	down	--	--	--	--	--	--	Involucrin GN=IVL OS=Tupaia glis (Tree shrew) PE=2 SV=1	PREDICTED: involucrin [Tupaia chinensis]
c181507.graph_c0	1.74116	1.81921	1.08865	0.441702	0.472333	0.195746	0.00544803	-1.83121	down	--	--	Cellular Component: proteinaceous extracellular matrix (GO:0005578);; Biological Process: carbohydrate metabolic process (GO:0005975);; Cellular Component: membrane (GO:0016020);; Molecular Function: hydrolase activity, acting on glycosyl bonds (GO:0016798);; Molecular Function: heparan sulfate proteoglycan binding (GO:0043395);;	K07965|0.0|mcc:708795|heparanase-2-like	--	--	Heparanase 50 kDa subunit (Precursor) GN=HPSE OS=Bos taurus (Bovine) PE=2 SV=2	PREDICTED: inactive heparanase-2 [Odobenus rosmarus divergens]
c189159.graph_c1	5.22607	4.06135	3.81285	0.938104	0.741466	0.569374	0.000241728	-2.35206	down	--	--	Molecular Function: catalytic activity (GO:0003824);; Molecular Function: binding (GO:0005488);;	--	--	--	Parotid hormone (Precursor) OS=Sus scrofa (Pig) PE=1 SV=2	basic proline-rich protein [Sus scrofa]
c178322.graph_c0	9.71408	24.7196	27.1414	2.3019	2.43077	1.27196	0.000506979	-3.12922	down	--	--	Biological Process: suckling behavior (GO:0001967);; Biological Process: brainstem development (GO:0003360);; Molecular Function: ciliary neurotrophic factor receptor activity (GO:0004897);; Molecular Function: receptor binding (GO:0005102);; Cellular Component: plasma membrane (GO:0005886);; Biological Process: sex differentiation (GO:0007548);; Biological Process: positive regulation of cell pr…	K05059|0.0|mmu:12804|Cntfr, Cntfralpha	--	--	Ciliary neurotrophic factor receptor subunit alpha (Precursor) GN=CNTFR OS=Canis familiaris (Dog) PE=2 SV=1	Ciliary neurotrophic factor receptor subunit alpha [Myotis davidii]
c177468.graph_c0	2.6195	5.64547	5.58817	0.764505	0.588616	0.818203	9.8532e-05	-2.49249	down	[OJ]	--	Molecular Function: nucleotide binding (GO:0000166);; Molecular Function: RNA binding (GO:0003723);; Cellular Component: nucleus (GO:0005634);; Cellular Component: Golgi apparatus (GO:0005794);; Biological Process: RNA processing (GO:0006396);; Cellular Component: ribonucleoprotein complex (GO:0030529);;	--	[R]	General function prediction only	La-related protein 7 GN=LARP7 OS=Macaca fascicularis (Crab-eating macaque) PE=2 SV=1	PREDICTED: la-related protein 6 [Trichechus manatus latirostris]
c185856.graph_c0	5.11095	8.88005	5.53292	16.6654	13.9675	14.696	0.00148316	1.42595	up	[H]	Coenzyme transport and metabolism	Cellular Component: chromatin (GO:0000785);; Molecular Function: biotin-[acetyl-CoA-carboxylase] ligase activity (GO:0004077);; Cellular Component: nuclear lamina (GO:0005652);; Cellular Component: mitochondrion (GO:0005739);; Cellular Component: cytosol (GO:0005829);; Biological Process: cell proliferation (GO:0008283);; Molecular Function: biotin binding (GO:0009374);; Cellular Component: nucle…	K01942|0.0|rno:288240|Hlcs, RGD1565360	[H]	Coenzyme transport and metabolism	--	PREDICTED: biotin--protein ligase [Oryctolagus cuniculus]
c187119.graph_c0	5.90174	6.24182	3.64025	12.9513	13.4928	13.87	0.00133258	1.53803	up	--	--	--	--	[DY]	--	Lamin tail domain-containing protein 1 GN=LMNTD1 OS=Macaca fascicularis (Crab-eating macaque) PE=2 SV=1	PREDICTED: uncharacterized protein C11orf35 homolog [Tursiops truncatus]
c154794.graph_c0	40.4625	76.1277	64.762	17.4778	16.0776	22.1191	0.000331252	-1.52667	down	[K]	Transcription	Biological Process: regulation of transcription from RNA polymerase II promoter (GO:0006357);; Biological Process: protein dephosphorylation (GO:0006470);; Molecular Function: CTD phosphatase activity (GO:0008420);; Biological Process: negative regulation of neuron differentiation (GO:0045665);; Biological Process: negative regulation of neurogenesis (GO:0050768);;	K01090|1e-176|mmu:227292|Ctdsp1, GIP, NLIIF, Nif3, SCP1	[K]	Transcription	CTD nuclear envelope phosphatase 1 GN=CTDNEP1 OS=Bos taurus (Bovine) PE=2 SV=1	PREDICTED: carboxy-terminal domain RNA polymerase II polypeptide A small phosphatase 1 [Oryctolagus cuniculus]
c179572.graph_c0	11.8824	22.2003	14.3982	3.81415	3.9115	4.29154	0.000179024	-1.81201	down	--	--	Cellular Component: mitochondrion (GO:0005739);; Biological Process: behavior (GO:0007610);; Molecular Function: zinc ion binding (GO:0008270);; Cellular Component: integral component of membrane (GO:0016021);; Molecular Function: transferase activity, transferring acyl groups (GO:0016746);; Cellular Component: cytoplasmic vesicle membrane (GO:0030659);;	--	[R]	General function prediction only	Probable palmitoyltransferase ZDHHC8 GN=ZDHHC8 OS=Canis familiaris (Dog) PE=2 SV=1	PREDICTED: probable palmitoyltransferase ZDHHC8 isoform X2 [Galeopterus variegatus]
c182841.graph_c0	24.6667	20.1504	22.6582	2.47336	1.94759	7.55936	5.50361e-08	-2.42847	down	--	--	Molecular Function: calcium ion binding (GO:0005509);; Cellular Component: extracellular region (GO:0005576);; Biological Process: fibrinolysis (GO:0042730);;	K03908|0.0|rno:81750|Pros1	--	--	Vitamin K-dependent protein S (Precursor) GN=PROS1 OS=Bos taurus (Bovine) PE=1 SV=1	PREDICTED: vitamin K-dependent protein S [Galeopterus variegatus]
c154485.graph_c0	25.8174	20.5088	23.8372	52.4378	56.9954	49.7788	0.00233385	1.34709	up	[C]	Energy production and conversion	Molecular Function: succinate-CoA ligase (ADP-forming) activity (GO:0004775);; Molecular Function: ATP binding (GO:0005524);; Cellular Component: mitochondrion (GO:0005739);; Biological Process: tricarboxylic acid cycle (GO:0006099);; Molecular Function: metal ion binding (GO:0046872);;	K01900|0.0|mmu:20916|Sucla2, 4930547K18Rik	[C]	Energy production and conversion	Succinyl-CoA ligase [ADP-forming] subunit beta, mitochondrial (Precursor) GN=SUCLA2 OS=Bos taurus (Bovine) PE=2 SV=1	PREDICTED: succinyl-CoA ligase [ADP-forming] subunit beta, mitochondrial isoform X1 [Oryctolagus cuniculus]
c186528.graph_c0	2.73945	5.08011	5.07085	0.572095	1.11714	1.85188	0.00400284	-1.73808	down	--	--	Biological Process: Wnt signaling pathway (GO:0016055);; Biological Process: cell migration (GO:0016477);; Biological Process: forebrain development (GO:0030900);; Cellular Component: intracellular organelle (GO:0043229);; Biological Process: positive regulation of cellular process (GO:0048522);; Biological Process: regulation of neurogenesis (GO:0050767);; Biological Process: regulation of cellu…	--	--	--	--	PREDICTED: disrupted in schizophrenia 1 protein [Balaenoptera acutorostrata scammoni]
c173565.graph_c3	8.17892	5.32025	6.28942	17.3711	16.4729	25.4187	0.00324466	1.70447	up	[Z]	Cytoskeleton	Molecular Function: GTPase activity (GO:0003924);; Molecular Function: structural constituent of cytoskeleton (GO:0005200);; Molecular Function: GTP binding (GO:0005525);; Cellular Component: cytoplasm (GO:0005737);; Cellular Component: microtubule (GO:0005874);; Biological Process: GTP catabolic process (GO:0006184);; Biological Process: microtubule-based process (GO:0007017);; Biological Proces…	K07374|1e-117|hsa:51807|TUBA8, TUBAL2	[Z]	Cytoskeleton	Tubulin alpha-8 chain GN=TUBA8 OS=Bos taurus (Bovine) PE=2 SV=1	PREDICTED: tubulin alpha-8 chain isoform X3 [Leptonychotes weddellii]
c184531.graph_c0	3.36732	3.03459	2.30899	0.459049	0.140252	0.254292	8.7783e-07	-3.15887	down	--	--	Molecular Function: scavenger receptor activity (GO:0005044);; Cellular Component: proteinaceous extracellular matrix (GO:0005578);; Biological Process: immune response (GO:0006955);; Molecular Function: polysaccharide binding (GO:0030247);;	--	--	--	Somatomedin-B and thrombospondin type-1 domain-containing protein (Precursor) GN=SBSPON OS=Bos taurus (Bovine) PE=2 SV=2	PREDICTED: somatomedin-B and thrombospondin type-1 domain-containing protein-like [Tupaia chinensis]
c181271.graph_c0	2.10052	3.02986	1.23293	0.208433	0.267465	0.145483	6.24884e-06	-3.11424	down	--	--	Molecular Function: sequence-specific DNA binding transcription factor activity (GO:0003700);; Cellular Component: nucleus (GO:0005634);; Biological Process: regulation of transcription, DNA-templated (GO:0006355);; Biological Process: anterior/posterior pattern specification (GO:0009952);; Molecular Function: sequence-specific DNA binding (GO:0043565);; Biological Process: embryonic organ morpho…	K09304|0.0|rno:24459|Hoxc4, Hox3r3	[R]	General function prediction only	Homeobox protein Hox-B4 GN=HOXB4 OS=Bos taurus (Bovine) PE=2 SV=1	PREDICTED: homeobox protein Hox-C4 [Elephantulus edwardii]
c185456.graph_c0	13.1682	25.0824	15.9985	3.93029	3.53654	6.46787	4.28362e-05	-1.79275	down	--	--	Biological Process: smoothened signaling pathway (GO:0007224);; Biological Process: axon guidance (GO:0007411);; Cellular Component: axon (GO:0030424);; Cellular Component: growth cone (GO:0030426);; Cellular Component: neuronal cell body (GO:0043025);; Biological Process: positive regulation of myoblast differentiation (GO:0045663);;	--	--	--	Neural cell adhesion molecule 1 (Precursor) GN=NCAM1 OS=Bos taurus (Bovine) PE=1 SV=1	PREDICTED: brother of CDO isoform X2 [Equus caballus]
c183009.graph_c0	3.08055	6.16166	3.35804	0.448333	0.828095	1.56464	0.00212556	-2.00391	down	--	--	Molecular Function: protein serine/threonine kinase activity (GO:0004674);; Molecular Function: ATP binding (GO:0005524);; Biological Process: protein phosphorylation (GO:0006468);;	K08809|0.0|mmu:11790|Speg, AW125581, Apeg1, BPEG, D1Bwg1450e, SPEGalpha, SPEGbeta, mKIAA1297	--	--	Receptor-type tyrosine-protein phosphatase F (Precursor) GN=PTPRF OS=Bos taurus (Bovine) PE=2 SV=1	PREDICTED: striated muscle preferentially expressed protein kinase isoform X1 [Leptonychotes weddellii]
c183415.graph_c0	26.3196	1.96236	8.07237	40.5448	36.946	51.1585	2.93142e-05	1.89379	up	--	--	Molecular Function: serine-type endopeptidase activity (GO:0004252);; Cellular Component: extracellular region (GO:0005576);; Cellular Component: integral component of plasma membrane (GO:0005887);; Biological Process: proteolysis (GO:0006508);;	K09642|0.0|rno:305265|Tmprss11e, RGD1561698	[E]	Amino acid transport and metabolism	Suppressor of tumorigenicity 14 protein homolog GN=ST14 OS=Bos taurus (Bovine) PE=2 SV=1	PREDICTED: transmembrane protease serine 11E [Galeopterus variegatus]
c174856.graph_c1	28.1036	49.5906	53.9834	308.026	305.547	228.918	1.56088e-08	2.88106	up	[O]	Posttranslational modification, protein turnover, chaperones	Molecular Function: protease binding (GO:0002020);; Molecular Function: ATP-dependent peptidase activity (GO:0004176);; Molecular Function: serine-type endopeptidase activity (GO:0004252);; Molecular Function: receptor binding (GO:0005102);; Molecular Function: ATP binding (GO:0005524);; Cellular Component: nucleus (GO:0005634);; Cellular Component: peroxisomal matrix (GO:0005782);; Biological Pr…	K01338|0.0|cfa:478137|LONP2	[O]	Posttranslational modification, protein turnover, chaperones	Lon protease homolog 2, peroxisomal {ECO:0000255|HAMAP-Rule:MF_03121} OS=Pongo abelii (Sumatran orangutan) PE=2 SV=1	PREDICTED: lon protease homolog 2, peroxisomal [Tupaia chinensis]
c149099.graph_c0	0.825548	1.20033	0.799536	18.5333	18.5431	5.22986	0.00258898	4.16643	up	[Q]	Secondary metabolites biosynthesis, transport and catabolism	Molecular Function: steroid 17-alpha-monooxygenase activity (GO:0004508);; Molecular Function: iron ion binding (GO:0005506);; Cellular Component: mitochondrion (GO:0005739);; Biological Process: glucocorticoid biosynthetic process (GO:0006704);; Molecular Function: electron carrier activity (GO:0009055);; Cellular Component: membrane (GO:0016020);; Molecular Function: heme binding (GO:0020037);;…	K00512|0.0|rno:25146|Cyp17a1, Cyp17	[Q]	Secondary metabolites biosynthesis, transport and catabolism	Steroid 17-alpha-hydroxylase/17,20 lyase GN=CYP17A1 OS=Pan troglodytes (Chimpanzee) PE=2 SV=1	PREDICTED: steroid 17-alpha-hydroxylase/17,20 lyase [Galeopterus variegatus]
c187142.graph_c0	198.615	97.0675	147.683	33.4629	33.1051	29.487	0.00622958	-2.06062	down	--	--	Biological Process: prostaglandin biosynthetic process (GO:0001516);; Biological Process: negative regulation of mature B cell apoptotic process (GO:0002906);; Molecular Function: dopachrome isomerase activity (GO:0004167);; Molecular Function: cytokine activity (GO:0005125);; Molecular Function: cytokine receptor binding (GO:0005126);; Cellular Component: extracellular space (GO:0005615);; Cellu…	K07253|1e-74|rno:81683|Mif, MGC72801	[V]	Defense mechanisms	Macrophage migration inhibitory factor GN=MIF OS=Ovis aries (Sheep) PE=3 SV=1	macrophage migration inhibitory factor (glycosylation-inhibiting factor) [Vicugna pacos]
c186945.graph_c0	13.9685	24.4294	27.7118	3.57638	2.65583	4.37229	2.72794e-05	-2.48149	down	--	--	Biological Process: G1/S transition of mitotic cell cycle (GO:0000082);; Cellular Component: nuclear chromatin (GO:0000790);; Biological Process: epithelial to mesenchymal transition (GO:0001837);; Molecular Function: sequence-specific DNA binding transcription factor activity (GO:0003700);; Cellular Component: transcription factor complex (GO:0005667);; Cellular Component: cytoplasm (GO:0005737)…	K04446|0.0|ecb:100065378|NFATC1	--	--	Nuclear factor of activated T-cells, cytoplasmic 1 GN=NFATC1 OS=Sus scrofa (Pig) PE=2 SV=2	PREDICTED: nuclear factor of activated T-cells, cytoplasmic 1 [Oryctolagus cuniculus]
c188922.graph_c0	5.30969	7.89409	9.7179	1.56819	1.36639	1.83779	8.55503e-05	-2.10478	down	--	--	Molecular Function: carbohydrate binding (GO:0030246);;	--	--	--	Thrombomodulin (Precursor) GN=THBD OS=Canis familiaris (Dog) PE=2 SV=1	PREDICTED: LOW QUALITY PROTEIN: C-type lectin domain family 14 member A [Ailuropoda melanoleuca]
c166779.graph_c0	31.8107	37.2263	35.3094	80.2742	72.1415	64.8059	0.0065104	1.24723	up	[P]	Inorganic ion transport and metabolism	--	K01672|0.0|mmu:23831|Car14, AW536446, Ca14	[R]	General function prediction only	Gamma-secretase subunit APH-1B GN=APH1B OS=Pongo abelii (Sumatran orangutan) PE=2 SV=1	PREDICTED: carbonic anhydrase 14 [Galeopterus variegatus]
c188471.graph_c6	4.73886	8.9821	9.6378	1.73244	0.926292	1.61228	0.000232702	-2.27542	down	--	--	--	K10591|2e-24|mmu:17999|Nedd4, AA959633, AL023035, AU019897, E430025J12Rik, Nedd4-1, Nedd4a, mKIAA0093	--	--	Mucin-1 subunit beta (Precursor) GN=MUC1 OS=Bos taurus (Bovine) PE=1 SV=1	mucin 1 [Bos grunniens]
c161553.graph_c0	24.1481	24.0239	24.1012	5.67337	6.85812	4.30425	0.00289209	-1.9083	down	[R]	General function prediction only	Molecular Function: peptide alpha-N-acetyltransferase activity (GO:0004596);; Cellular Component: nucleus (GO:0005634);; Cellular Component: cytoplasm (GO:0005737);; Biological Process: N-terminal protein amino acid acetylation (GO:0006474);; Molecular Function: ribosome binding (GO:0043022);;	K00670|7e-78|mmu:56292|Naa10, 2310039H09Rik, Ard1, Ard1a, Te2	[R]	General function prediction only	N-alpha-acetyltransferase 10 GN=NAA10 OS=Bos taurus (Bovine) PE=2 SV=1	TPA: alpha-N-acetyltransferase 1A [Bos taurus]
c188790.graph_c0	6.12273	10.0139	9.23333	1.37687	1.21081	1.70709	5.23675e-08	-2.39271	down	--	--	Molecular Function: GTPase activator activity (GO:0005096);; Cellular Component: intracellular (GO:0005622);; Biological Process: small GTPase mediated signal transduction (GO:0007264);; Molecular Function: SH3 domain binding (GO:0017124);; Cellular Component: lamellipodium (GO:0030027);; Biological Process: positive regulation of GTPase activity (GO:0043547);;	--	[T]	Signal transduction mechanisms	N-chimaerin GN=CHN1 OS=Bos taurus (Bovine) PE=2 SV=1	PREDICTED: rho GTPase-activating protein 31 [Ceratotherium simum simum]
c183637.graph_c1	28.1554	33.516	28.8899	9.82258	9.30872	11.6319	0.00468557	-1.38975	down	--	--	Cellular Component: endoplasmic reticulum (GO:0005783);; Biological Process: spermatogenesis (GO:0007283);; Biological Process: peptidyl-proline hydroxylation to 3-hydroxy-L-proline (GO:0018400);;	--	[S]	Function unknown	--	PREDICTED: cartilage-associated protein [Ursus maritimus]
c186784.graph_c0	5.97446	13.8267	9.30976	1.38516	0.883953	2.68993	9.64329e-06	-2.40544	down	--	--	Molecular Function: Rho guanyl-nucleotide exchange factor activity (GO:0005089);; Molecular Function: phospholipid binding (GO:0005543);; Biological Process: regulation of Rho protein signal transduction (GO:0035023);;	K12365|0.0|mmu:277360|Prex1, G630042G04, P-REX1, Setd6	--	--	Rho guanine nucleotide exchange factor 9 GN=ARHGEF9 OS=Bos taurus (Bovine) PE=2 SV=1	PREDICTED: phosphatidylinositol 3,4,5-trisphosphate-dependent Rac exchanger 1 protein isoform X2 [Galeopterus variegatus]
c182157.graph_c0	0.739523	1.55436	1.27343	0.272563	0.0672611	0.536586	0.00483751	-1.90947	down	[S]	Function unknown	Biological Process: response to molecule of bacterial origin (GO:0002237);; Biological Process: MyD88-dependent toll-like receptor signaling pathway (GO:0002755);; Molecular Function: transmembrane signaling receptor activity (GO:0004888);; Cellular Component: lysosome (GO:0005764);; Cellular Component: endosome (GO:0005768);; Cellular Component: endoplasmic reticulum membrane (GO:0005789);; Cell…	K10161|0.0|mmu:81897|Tlr9	[T]	Signal transduction mechanisms	Toll-like receptor 9 (Precursor) GN=TLR9 OS=Felis catus (Cat) PE=2 SV=1	PREDICTED: toll-like receptor 9 isoform X3 [Galeopterus variegatus]
c156542.graph_c0	31.8991	31.8072	27.6942	5.23068	4.27323	14.6263	5.68802e-05	-1.8336	down	[GC]	--	Molecular Function: retinoic acid binding (GO:0001972);; Molecular Function: enzyme inhibitor activity (GO:0004857);; Molecular Function: steroid binding (GO:0005496);; Cellular Component: endoplasmic reticulum membrane (GO:0005789);; Cellular Component: integral component of plasma membrane (GO:0005887);; Molecular Function: glucuronosyltransferase activity (GO:0015020);; Molecular Function: enz…	K00699|0.0|mmu:94284|Ugt1a6a, UDPGT_1-6, UGT1.6, Ugt1a6, Ugt1a7	[GC]	--	UDP-glucuronosyltransferase 1-6 (Precursor) GN=UGT1 OS=Oryctolagus cuniculus (Rabbit) PE=1 SV=1	PREDICTED: UDP-glucuronosyltransferase 1-1-like isoform X2 [Myotis brandtii]
c160962.graph_c0	0.573674	0.248247	0.601297	2.50471	1.82619	1.72176	0.000164203	2.2309	up	--	--	Cellular Component: nucleus (GO:0005634);;	--	--	--	--	PREDICTED: fibrinogen silencer-binding protein [Balaenoptera acutorostrata scammoni]
c181889.graph_c0	43.9401	45.0894	72.6722	10.0779	10.5168	14.7574	0.00113706	-2.06462	down	--	--	Molecular Function: identical protein binding (GO:0042802);; Biological Process: protein homooligomerization (GO:0051260);;	--	[R]	General function prediction only	BTB/POZ domain-containing protein KCTD5 GN=KCTD5 OS=Bos taurus (Bovine) PE=2 SV=1	PREDICTED: LOW QUALITY PROTEIN: BTB/POZ domain-containing protein KCTD17 [Mustela putorius furo]
c154498.graph_c0	2.82941	4.87436	3.41355	0.709138	0.28166	1.22563	0.000305589	-2.19145	down	--	--	--	K06772|0.0|hsa:4045|LSAMP, FLJ34254, FLJ35396, FLJ37216, FLJ54658, IGLON3, LAMP	[T]	Signal transduction mechanisms	Opioid-binding protein/cell adhesion molecule (Precursor) GN=OPCML OS=Bos taurus (Bovine) PE=1 SV=1	PREDICTED: limbic system-associated membrane protein isoform 1 [Dasypus novemcinctus]
c189434.graph_c0	9.3194	2.58246	1.39569	0	0	0	0.00439012	#NAME?	down	[C]	Energy production and conversion	--	K01595|3e-63|oaa:100092585|similar to phosphoenolpyruvate carboxylase, putative	--	--	Mucin-1 subunit beta (Precursor) GN=MUC1 OS=Bos taurus (Bovine) PE=1 SV=1	PREDICTED: phosphoenolpyruvate carboxylase 2-like [Pantholops hodgsonii]
c189357.graph_c1	15.0092	26.0295	23.8369	7.09458	5.73539	7.76767	0.000601161	-1.47656	down	[GEPR]	--	--	--	[G]	Carbohydrate transport and metabolism	Membrane-associated transporter protein GN=SLC45A2 OS=Sus scrofa (Pig) PE=2 SV=2	PREDICTED: solute carrier family 45 member 4 isoform X1 [Canis lupus familiaris]
c185928.graph_c0	12.1761	36.6002	21.564	1.74985	2.91075	6.78534	0.00205468	-2.47803	down	--	--	--	K01044|7e-06|mmu:104158|Ces1d, Ces3, TGH	[R]	General function prediction only	Liver carboxylesterase 1 (Precursor) GN=CES1 OS=Macaca fascicularis (Crab-eating macaque) PE=2 SV=1	PREDICTED: liver carboxylesterase 1-like [Ochotona princeps]
c121900.graph_c0	21.3864	24.5769	24.1024	6.46845	6.05836	9.91194	0.00220826	-1.50059	down	--	--	Molecular Function: calcium ion binding (GO:0005509);; Cellular Component: cytoplasm (GO:0005737);; Cellular Component: cytoskeleton (GO:0005856);; Cellular Component: sarcoglycan complex (GO:0016012);; Cellular Component: integral component of membrane (GO:0016021);; Cellular Component: sarcolemma (GO:0042383);;	--	[S]	Function unknown	Epsilon-sarcoglycan GN=SGCE OS=Bos taurus (Bovine) PE=2 SV=3	PREDICTED: epsilon-sarcoglycan isoform X3 [Sorex araneus]
c97625.graph_c0	2111.36	2545.58	2902.48	121.335	99.5926	112.754	4.43608e-19	-4.32982	down	[J]	Translation, ribosomal structure and biogenesis	Molecular Function: structural constituent of ribosome (GO:0003735);; Biological Process: rRNA processing (GO:0006364);; Biological Process: translation (GO:0006412);; Cellular Component: cytosolic small ribosomal subunit (GO:0022627);; Biological Process: ribosomal small subunit biogenesis (GO:0042274);;	K02979|1e-41|ecb:100060851|similar to ribosomal protein S28	[J]	Translation, ribosomal structure and biogenesis	40S ribosomal protein S28 GN=RPS28 OS=Sus scrofa (Pig) PE=1 SV=2	PREDICTED: 40S ribosomal protein S28 [Tursiops truncatus]
c187799.graph_c0	3.59656	7.73152	4.55409	0.752145	0.775579	1.81244	0.000444933	-2.10001	down	--	--	--	K12337|0.0|mmu:17540|Mrvi1, BB115629, Irag, Ris1	--	--	Protein MRVI1 GN=MRVI1 OS=Bos taurus (Bovine) PE=1 SV=1	PREDICTED: protein MRVI1 isoform 2 [Ceratotherium simum simum]
c120942.graph_c0	5.67464	4.20405	8.1053	23.5565	21.2994	23.0623	2.62805e-05	2.05827	up	--	--	Cellular Component: mitochondrial inner membrane (GO:0005743);; Biological Process: transport (GO:0006810);; Cellular Component: integral component of membrane (GO:0016021);;	--	[C]	Energy production and conversion	Solute carrier family 25 member 33 GN=SLC25A33 OS=Bos taurus (Bovine) PE=2 SV=1	PREDICTED: solute carrier family 25 member 33 [Mustela putorius furo]
c155628.graph_c0	5.54925	6.70484	3.93427	1.60245	1.11151	0.604584	0.00113664	-2.04289	down	--	--	Molecular Function: DNA binding (GO:0003677);; Cellular Component: nucleus (GO:0005634);; Biological Process: regulation of transcription, DNA-templated (GO:0006355);;	K09173|0.0|rno:301121|Rfx2	[K]	Transcription	DNA-binding protein RFX2 GN=RFX2 OS=Macaca fascicularis (Crab-eating macaque) PE=2 SV=1	PREDICTED: DNA-binding protein RFX2 isoform X3 [Canis lupus familiaris]
c182716.graph_c0	4.76254	9.05353	7.36607	1.24564	1.4412	2.39925	0.000327711	-1.90388	down	--	--	Cellular Component: integral component of membrane (GO:0016021);;	--	--	--	Protein FAM19A5 GN=FAM19A5 OS=Bos taurus (Bovine) PE=2 SV=2	PREDICTED: protein FAM19A5 isoform X2 [Tupaia chinensis]
c188594.graph_c1	9.1369	10.734	11.4775	2.84241	3.1521	4.23383	0.00153803	-1.46799	down	[RTKL]	--	--	K08867|0.0|mmu:75607|Wnk2, 1810073P09Rik, AW122246, ESTM15, X83337, mKIAA1760	--	--	Nuclear receptor-binding protein GN=NRBP1 OS=Pongo abelii (Sumatran orangutan) PE=2 SV=1	PREDICTED: serine/threonine-protein kinase WNK2 [Orcinus orca]
c175005.graph_c0	74.0382	33.9949	60.0011	189.22	190.207	125.814	0.00244545	1.74736	up	--	--	Cellular Component: membrane (GO:0016020);;	K04008|1e-53|rno:25407|Cd59, Cd59a, Cd59b, MAC-IP, MACIF, MACIP	--	--	CD59 glycoprotein (Precursor) GN=CD59 OS=Oryctolagus cuniculus (Rabbit) PE=1 SV=1	PREDICTED: CD59 glycoprotein isoform X1 [Oryctolagus cuniculus]
c171649.graph_c1	0.477155	0.794946	0.997759	0.232004	0.0708837	0.231335	0.00824959	-1.9369	down	--	--	Cellular Component: integral component of membrane (GO:0016021);;	--	--	--	Transmembrane protein 151B GN=TMEM151B OS=Bos taurus (Bovine) PE=2 SV=1	Transmembrane protein 151A [Pteropus alecto]
c183778.graph_c0	4.68047	7.69116	3.74831	0.977448	0.545339	1.18651	0.000176057	-2.38988	down	--	--	Cellular Component: intracellular (GO:0005622);;	--	[TZ]	--	E3 ubiquitin-protein ligase SH3RF1 GN=SH3RF1 OS=Bos taurus (Bovine) PE=2 SV=1	PREDICTED: ABI gene family member 3 [Loxodonta africana]
c173070.graph_c0	2.7881	3.20538	3.32163	0.728632	0.410085	0.535339	0.000450512	-2.29451	down	--	--	Molecular Function: G-protein coupled receptor activity (GO:0004930);; Biological Process: G-protein coupled receptor signaling pathway (GO:0007186);; Cellular Component: integral component of membrane (GO:0016021);;	K08383|0.0|mmu:23890|Gpr34	--	--	Probable G-protein coupled receptor 34 GN=GPR34 OS=Pan troglodytes (Chimpanzee) PE=3 SV=1	PREDICTED: probable G-protein coupled receptor 34 [Equus przewalskii]
c153341.graph_c0	24.8086	28.3907	27.2876	97.2536	97.0521	78.0804	8.63028e-06	1.9501	up	[U]	Intracellular trafficking, secretion, and vesicular transport	Cellular Component: Golgi membrane (GO:0000139);; Cellular Component: endoplasmic reticulum membrane (GO:0005789);; Cellular Component: integral component of membrane (GO:0016021);; Biological Process: vesicle-mediated transport (GO:0016192);;	K08517|1e-137|rno:310710|Sec22b, MGC112717, Sec22l1	[U]	Intracellular trafficking, secretion, and vesicular transport	Vesicle-trafficking protein SEC22b GN=SEC22B OS=Pongo abelii (Sumatran orangutan) PE=2 SV=3	PREDICTED: vesicle-trafficking protein SEC22b [Canis lupus familiaris]
c185264.graph_c0	0.622591	1.28145	0.597352	2.09574	2.20551	3.86982	0.00315108	1.88705	up	--	--	--	--	--	--	Mediator of DNA damage checkpoint protein 1 GN=MDC1 OS=Pan troglodytes (Chimpanzee) PE=3 SV=1	PREDICTED: LOW QUALITY PROTEIN: mucin-6 [Myotis brandtii]
c166972.graph_c0	21.836	7.06663	11.6564	42.002	36.8051	33.3658	0.00113278	1.6042	up	--	--	Cellular Component: nucleus (GO:0005634);; Cellular Component: mitochondrion (GO:0005739);; Molecular Function: protein dimerization activity (GO:0046983);;	K09114|1e-139|rno:362391|Mxd1, Mad-1	[K]	Transcription	--	PREDICTED: max dimerization protein 1 isoform X1 [Orycteropus afer afer]
c180205.graph_c1	16.1193	15.1789	10.6956	33.6384	32.9519	28.2586	0.00318283	1.36544	up	[S]	Function unknown	Cellular Component: cytoplasm (GO:0005737);; Cellular Component: spindle (GO:0005819);;	--	[S]	Function unknown	MIP18 family protein FAM96A GN=FAM96A OS=Bos taurus (Bovine) PE=2 SV=1	hypothetical protein PANDA_006913 [Ailuropoda melanoleuca]
c197615.graph_c0	0.0501687	0.101311	0	2.57871	1.56509	1.21615	1.88944e-05	5.45239	up	--	--	--	--	--	--	--	hypothetical protein M91_05368, partial [Bos mutus]
c187987.graph_c0	38.1255	31.2954	24.6058	5.81954	6.36296	16.126	0.000862229	-1.63774	down	--	--	Cellular Component: nucleus (GO:0005634);; Cellular Component: cytoplasm (GO:0005737);; Biological Process: spermatid development (GO:0007286);; Molecular Function: histone deacetylase binding (GO:0042826);; Biological Process: negative regulation of transcription, DNA-templated (GO:0045892);; Molecular Function: metal ion binding (GO:0046872);;	--	[B]	Chromatin structure and dynamics	C-X-C motif chemokine 16 (Precursor) GN=CXCL16 OS=Sus scrofa (Pig) PE=2 SV=1	PREDICTED: zinc finger MYND domain-containing protein 15 isoform 2 [Trichechus manatus latirostris]
c189480.graph_c1	12.3188	8.21279	6.83389	1.85843	1.32841	3.16772	0.00316921	-1.99696	down	--	--	Biological Process: cell adhesion (GO:0007155);; Biological Process: integrin-mediated signaling pathway (GO:0007229);; Cellular Component: integrin complex (GO:0008305);;	K06480|0.0|mmu:109700|Itga1, CD49A, E130012M19Rik, Vla1	[W]	Extracellular structures	Integrin alpha-2 (Precursor; Fragment) GN=ITGA2 OS=Bos taurus (Bovine) PE=2 SV=1	PREDICTED: integrin alpha-1 [Ceratotherium simum simum]
c181753.graph_c0	76.625	70.309	78.4674	20.3183	15.5801	13.7206	8.68572e-06	-1.9995	down	--	--	Molecular Function: protein serine/threonine kinase activity (GO:0004674);; Molecular Function: protein tyrosine kinase activity (GO:0004713);; Molecular Function: ATP binding (GO:0005524);; Cellular Component: peroxisomal membrane (GO:0005778);; Cellular Component: endoplasmic reticulum (GO:0005783);; Cellular Component: microtubule (GO:0005874);; Cellular Component: cell-cell junction (GO:00059…	--	[T]	Signal transduction mechanisms	Dual specificity mitogen-activated protein kinase kinase 2 GN=MAP2K2 OS=Canis familiaris (Dog) PE=2 SV=1	PREDICTED: dual specificity mitogen-activated protein kinase kinase 2 [Elephantulus edwardii]
c178926.graph_c0	10.478	17.009	10.8812	2.01548	1.79604	2.86563	0.000240123	-2.34894	down	--	--	Biological Process: angiogenesis (GO:0001525);; Cellular Component: plasma membrane (GO:0005886);; Biological Process: chemotaxis (GO:0006935);; Cellular Component: integral component of membrane (GO:0016021);; Biological Process: cell differentiation (GO:0030154);;	--	--	--	Endothelial cell-specific chemotaxis regulator (Precursor) GN=ECSCR OS=Canis familiaris (Dog) PE=2 SV=1	PREDICTED: endothelial cell-specific chemotaxis regulator isoform X2 [Equus caballus]
c177728.graph_c0	4.85285	6.28984	6.53911	0.713057	0.866485	1.24425	2.94256e-05	-2.50373	down	--	--	Biological Process: natural killer cell proliferation (GO:0001787);; Biological Process: NK T cell proliferation (GO:0001866);; Molecular Function: sequence-specific DNA binding transcription factor activity (GO:0003700);; Cellular Component: PML body (GO:0016605);; Molecular Function: sequence-specific DNA binding (GO:0043565);; Biological Process: positive regulation of transcription, DNA-templ…	K09428|0.0|rno:302811|Elf4, RGD1560743	[K]	Transcription	ETS-related transcription factor Elf-1 GN=ELF1 OS=Bos taurus (Bovine) PE=2 SV=1	PREDICTED: ETS-related transcription factor Elf-4 [Tursiops truncatus]
c181163.graph_c0	2.82755	3.73346	5.05349	0.553958	0.215409	1.4646	0.000738704	-2.31209	down	[RTKL]	--	Molecular Function: protein tyrosine kinase activity (GO:0004713);; Molecular Function: ATP binding (GO:0005524);; Molecular Function: phosphatidylinositol-3,4,5-trisphosphate binding (GO:0005547);; Cellular Component: nucleus (GO:0005634);; Cellular Component: cytosol (GO:0005829);; Cellular Component: plasma membrane (GO:0005886);; Biological Process: I-kappaB kinase/NF-kappaB signaling (GO:000…	K07370|0.0|ssc:100517988|tyrosine-protein kinase BTK-like	[T]	Signal transduction mechanisms	Proto-oncogene tyrosine-protein kinase LCK GN=LCK OS=Saimiri sciureus (Common squirrel monkey) PE=1 SV=3	PREDICTED: tyrosine-protein kinase BTK isoform X2 [Equus caballus]
c174683.graph_c0	34.6446	31.3376	42.7724	12.1277	12.6735	19.4699	0.00825573	-1.17254	down	[T]	Signal transduction mechanisms	Cellular Component: podosome (GO:0002102);; Molecular Function: protein tyrosine phosphatase activity (GO:0004725);; Cellular Component: cytosol (GO:0005829);; Cellular Component: plasma membrane (GO:0005886);; Molecular Function: SH3 domain binding (GO:0017124);; Biological Process: peptidyl-tyrosine dephosphorylation (GO:0035335);;	K01104|0.0|mmu:19248|Ptpn12, P19-PTP, PTP-P19, PTP-PEST, PTPG1	[T]	Signal transduction mechanisms	Receptor-type tyrosine-protein phosphatase F (Precursor) GN=PTPRF OS=Bos taurus (Bovine) PE=2 SV=1	PREDICTED: tyrosine-protein phosphatase non-receptor type 12 [Oryctolagus cuniculus]
c181184.graph_c0	5.16013	12.4283	6.81483	1.25886	0.785261	1.50512	3.54347e-05	-2.58447	down	--	--	Molecular Function: receptor activity (GO:0004872);; Cellular Component: membrane (GO:0016020);;	--	--	--	--	PREDICTED: LOW QUALITY PROTEIN: opioid growth factor receptor-like protein 1 [Oryctolagus cuniculus]
c187994.graph_c0	10.4862	5.20858	5.64622	17.015	15.6091	15.4089	0.00199872	1.31934	up	--	--	Molecular Function: nucleic acid binding (GO:0003676);; Molecular Function: zinc ion binding (GO:0008270);;	K10137|1e-179|rno:64394|Zmat3, PAG608, Wig1	--	--	Zinc finger matrin-type protein 3 OS=Bos taurus (Bovine) PE=2 SV=1	PREDICTED: zinc finger matrin-type protein 3 isoform 2 [Odobenus rosmarus divergens]
c181615.graph_c0	11.6989	11.3404	8.96565	2.13356	2.44024	3.92801	0.000231336	-1.77711	down	--	--	Molecular Function: calcium ion binding (GO:0005509);; Biological Process: homophilic cell adhesion (GO:0007156);; Cellular Component: external side of plasma membrane (GO:0009897);; Cellular Component: integral component of membrane (GO:0016021);; Cellular Component: anchored component of membrane (GO:0031225);; Molecular Function: protein homodimerization activity (GO:0042803);; Molecular Funct…	K06808|0.0|mmu:12554|Cdh13, 4932416G01Rik, Cdht, T-cadherin, Tcad	[S]	Function unknown	Cadherin-13 (Precursor) GN=CDH13 OS=Pongo abelii (Sumatran orangutan) PE=2 SV=1	PREDICTED: cadherin-13 isoform 1 [Odobenus rosmarus divergens]
c122542.graph_c0	35.0576	45.314	60.4294	16.6871	16.6818	18.1475	0.00684135	-1.28838	down	[OC]	--	Cellular Component: endoplasmic reticulum lumen (GO:0005788);; Biological Process: protein secretion (GO:0009306);; Cellular Component: cell surface (GO:0009986);;	K09586|1e-171|rno:117030|Erp29	--	--	Endoplasmic reticulum resident protein 29 (Precursor) GN=ERP29 OS=Bos taurus (Bovine) PE=1 SV=2	PREDICTED: endoplasmic reticulum resident protein 29 [Canis lupus familiaris]
c80220.graph_c0	0.382909	1.01489	0.175589	2.06128	0.924351	2.24319	0.00741661	1.97056	up	--	--	Cellular Component: integral component of membrane (GO:0016021);; Biological Process: transmembrane transport (GO:0055085);;	--	[R]	General function prediction only	Major facilitator superfamily domain-containing protein 6 GN=MFSD6 OS=Sus scrofa (Pig) PE=2 SV=1	PREDICTED: major facilitator superfamily domain-containing protein 6-like [Galeopterus variegatus]
c120285.graph_c0	23.1274	29.9297	28.8751	53.998	57.0212	60.1096	0.00655187	1.23716	up	--	--	--	--	--	--	Protein FAM107B GN=FAM107B OS=Bos taurus (Bovine) PE=2 SV=1	PREDICTED: neurofilament heavy polypeptide isoform X3 [Balaenoptera acutorostrata scammoni]
c187515.graph_c1	2.98175	3.71318	1.56787	0.586823	0.848995	0.722809	0.00940788	-1.73434	down	--	--	--	--	--	--	Atherin GN=SAMD1 OS=Oryctolagus cuniculus (Rabbit) PE=2 SV=1	PREDICTED: cerebellar degeneration-related protein 2-like, partial [Equus przewalskii]
c183666.graph_c0	3.66166	2.66018	2.39171	0.682379	0.331682	0.938143	0.00296081	-2.03948	down	[O]	Posttranslational modification, protein turnover, chaperones	--	--	--	--	Protein shisa-5 (Precursor) GN=SHISA5 OS=Bos taurus (Bovine) PE=2 SV=1	PREDICTED: protein shisa-4 [Orycteropus afer afer]
c190127.graph_c0	0.425163	0.117079	0.0850758	23.4646	19.3213	2.77961	0.00106638	6.39422	up	--	--	Molecular Function: ubiquitin-protein ligase activity (GO:0004842);; Cellular Component: late endosome (GO:0005770);; Cellular Component: endoplasmic reticulum (GO:0005783);; Cellular Component: Golgi apparatus (GO:0005794);; Molecular Function: zinc ion binding (GO:0008270);; Biological Process: protein ubiquitination (GO:0016567);; Biological Process: negative regulation of cytokine biosyntheti…	K10629|0.0|mmu:66889|Rnf128, 1300002C13Rik, AI987883, GRAIL, Greul1	[O]	Posttranslational modification, protein turnover, chaperones	E3 ubiquitin-protein ligase RNF128 (Precursor) GN=RNF128 OS=Pongo abelii (Sumatran orangutan) PE=2 SV=1	PREDICTED: E3 ubiquitin-protein ligase RNF128 isoform X1 [Mustela putorius furo]
c184232.graph_c7	30.0763	45.7999	37.0255	97.0249	90.0881	90.6404	0.000769567	1.49374	up	[R]	General function prediction only	Molecular Function: calcium ion binding (GO:0005509);; Molecular Function: GTP binding (GO:0005525);; Biological Process: small GTPase mediated signal transduction (GO:0007264);; Biological Process: protein transport (GO:0015031);;	--	[U]	Intracellular trafficking, secretion, and vesicular transport	Ras-related protein Rab-34 GN=RAB34 OS=Sus scrofa (Pig) PE=2 SV=1	PREDICTED: ras-related protein Rab-34, isoform NARR isoform X1 [Loxodonta africana]
c179302.graph_c1	21.722	18.7358	14.2464	5.49839	5.11879	9.48156	0.00854499	-1.31498	down	--	--	Biological Process: in utero embryonic development (GO:0001701);; Molecular Function: type II transforming growth factor beta receptor binding (GO:0005114);; Cellular Component: extracellular space (GO:0005615);; Biological Process: apoptotic process (GO:0006917);; Biological Process: transforming growth factor beta receptor signaling pathway (GO:0007179);; Biological Process: salivary gland morp…	K13377|0.0|rno:25717|Tgfb3, MGC105479	[T]	Signal transduction mechanisms	Latency-associated peptide (Precursor) GN=TGFB3 OS=Sus scrofa (Pig) PE=2 SV=1	PREDICTED: transforming growth factor beta-3 [Orycteropus afer afer]
c187974.graph_c0	5.34821	5.67013	5.42822	0.74298	1.19176	2.44888	0.00458112	-1.80746	down	--	--	Biological Process: activation of MAPK activity (GO:0000187);; Molecular Function: phosphatidylinositol phospholipase C activity (GO:0004435);; Molecular Function: signal transducer activity (GO:0004871);; Molecular Function: guanyl-nucleotide exchange factor activity (GO:0005085);; Molecular Function: calcium ion binding (GO:0005509);; Cellular Component: cytosol (GO:0005829);; Cellular Componen…	K05860|0.0|mmu:74055|Plce1, 4933403A21Rik, PLCepsilon, Plce, mKIAA1516	--	--	1-phosphatidylinositol 4,5-bisphosphate phosphodiesterase beta-4 (Fragment) GN=PLCB4 OS=Bos taurus (Bovine) PE=1 SV=1	PREDICTED: 1-phosphatidylinositol 4,5-bisphosphate phosphodiesterase epsilon-1 isoform X3 [Oryctolagus cuniculus]
c169653.graph_c0	3.32101	5.32574	5.87661	0.542775	0.580416	0.315706	4.85989e-06	-3.11931	down	--	--	--	--	--	--	Parotid hormone (Precursor) OS=Sus scrofa (Pig) PE=1 SV=2	basic proline-rich protein [Sus scrofa]
c189496.graph_c0	2.61487	5.52403	3.89297	0.758264	0.641136	1.4975	0.00107873	-1.90381	down	--	--	Molecular Function: phosphatidylinositol phospholipase C activity (GO:0004435);; Molecular Function: signal transducer activity (GO:0004871);; Molecular Function: calcium ion binding (GO:0005509);; Biological Process: lipid catabolic process (GO:0016042);; Biological Process: intracellular signal transduction (GO:0035556);; Biological Process: sensory perception of bitter taste (GO:0050913);;	K05858|0.0|mmu:18796|Plcb2, AI550384, B230205M18Rik, B230399N12	[I]	Lipid transport and metabolism	1-phosphatidylinositol 4,5-bisphosphate phosphodiesterase beta-1 GN=PLCB1 OS=Bos taurus (Bovine) PE=1 SV=1	PREDICTED: 1-phosphatidylinositol 4,5-bisphosphate phosphodiesterase beta-2 isoform X3 [Oryctolagus cuniculus]
c183719.graph_c0	2.20158	1.79728	1.03105	5.01068	5.35816	6.20744	0.00262103	1.88452	up	--	--	Cellular Component: mitochondrion (GO:0005739);;	--	--	--	--	PREDICTED: glutaredoxin-like protein C5orf63 homolog isoform X1 [Tupaia chinensis]
c184036.graph_c0	1.92944	3.57163	1.45853	0.40612	0.521141	0.897638	0.00987977	-1.75862	down	[R]	General function prediction only	Biological Process: protein polyubiquitination (GO:0000209);; Molecular Function: ubiquitin-protein ligase activity (GO:0004842);; Cellular Component: Cul5-RING ubiquitin ligase complex (GO:0031466);; Biological Process: intracellular signal transduction (GO:0035556);; Biological Process: skeletal muscle cell differentiation (GO:0035914);; Biological Process: protein ubiquitination involved in ub…	K10324|0.0|rno:299266|Asb2	[R]	General function prediction only	Ankyrin repeat and SOCS box protein 2 OS=Bos taurus (Bovine) PE=2 SV=1	PREDICTED: ankyrin repeat and SOCS box protein 2 [Ochotona princeps]
c187417.graph_c0	12.4345	22.5809	18.0878	2.60153	1.70626	3.51059	8.68654e-10	-2.60024	down	--	--	Molecular Function: ion binding (GO:0043167);;	K05724|0.0|mmu:232237|Fgd5, C330025N11Rik, FLJ00274, ZFYVE23, mFLJ00274	[R]	General function prediction only	FYVE, RhoGEF and PH domain-containing protein 3 GN=FGD3 OS=Pongo abelii (Sumatran orangutan) PE=2 SV=1	PREDICTED: FYVE, RhoGEF and PH domain-containing protein 5 isoform X3 [Canis lupus familiaris]
c96841.graph_c0	38.3165	23.3026	26.6064	80.104	73.4914	69.5401	0.00101022	1.49647	up	--	--	Molecular Function: nucleic acid binding (GO:0003676);; Molecular Function: hydrolase activity (GO:0016787);; Molecular Function: metal ion binding (GO:0046872);;	K01173|0.0|mmu:71946|Endod1, 2210414F18Rik, 2310067E08Rik, C85344	--	--	--	PREDICTED: endonuclease domain-containing 1 protein [Galeopterus variegatus]
c188158.graph_c0	15.4291	17.688	9.5788	53.2889	52.2592	45.496	5.58301e-06	2.02731	up	--	--	Molecular Function: ATP binding (GO:0005524);; Cellular Component: endoplasmic reticulum lumen (GO:0005788);; Molecular Function: nucleoside-triphosphatase activity (GO:0017111);; Biological Process: chaperone mediated protein folding requiring cofactor (GO:0051085);; Biological Process: protein homooligomerization (GO:0051260);;	K01056|2e-74|rno:362113|Ptrh1, RGD1310165	[R]	General function prediction only	Salusin-beta (Precursor) GN=TOR2A OS=Bos taurus (Bovine) PE=3 SV=1	PREDICTED: prosalusin isoform 2 [Ceratotherium simum simum]
c118829.graph_c0	79.4042	85.7762	104.085	431.69	438.256	400.313	2.18345e-06	2.41053	up	--	--	Cellular Component: peroxisomal membrane (GO:0005778);; Cellular Component: integral component of membrane (GO:0016021);;	K13350|1e-135|rno:282634|Pxmp4	--	--	Peroxisomal membrane protein 4 GN=PXMP4 OS=Bos taurus (Bovine) PE=2 SV=1	PREDICTED: peroxisomal membrane protein 4 isoform X1 [Oryctolagus cuniculus]
c184602.graph_c0	5.78542	12.6194	10.649	2.94043	2.18607	3.84412	0.00402141	-1.52291	down	--	--	Molecular Function: galactosylceramidase activity (GO:0004336);; Cellular Component: mitochondrion (GO:0005739);; Biological Process: carbohydrate metabolic process (GO:0005975);; Biological Process: galactosylceramide catabolic process (GO:0006683);;	K01202|1e-139|rno:314360|Galc	--	--	Galactocerebrosidase (Precursor) GN=GALC OS=Macaca mulatta (Rhesus macaque) PE=1 SV=2	PREDICTED: galactocerebrosidase-like [Tursiops truncatus]
c171365.graph_c0	6.40699	6.88386	7.23206	0.855833	0.610122	1.26108	1.46606e-05	-2.77959	down	[T]	Signal transduction mechanisms	Molecular Function: protein tyrosine phosphatase activity (GO:0004725);; Cellular Component: nucleus (GO:0005634);; Molecular Function: protein tyrosine/serine/threonine phosphatase activity (GO:0008138);; Biological Process: peptidyl-tyrosine dephosphorylation (GO:0035335);;	K14165|1e-104|rno:360881|Dusp23	[V]	Defense mechanisms	Dual specificity protein phosphatase CDC14C GN=CDC14C OS=Hylobates syndactylus (Siamang) PE=3 SV=1	PREDICTED: dual specificity protein phosphatase 23 [Equus caballus]
c181441.graph_c0	0.88808	0.928724	1.00065	0.0881236	0.18847	0.0512573	1.30159e-05	-2.88391	down	--	--	Molecular Function: cytokine activity (GO:0005125);; Molecular Function: cytokine receptor binding (GO:0005126);; Cellular Component: extracellular region (GO:0005576);; Molecular Function: growth factor activity (GO:0008083);; Biological Process: regulation of metabolic process (GO:0019222);; Biological Process: positive regulation of B cell proliferation (GO:0030890);; Biological Process: negat…	K05431|1e-95|mmu:16196|Il7, A630026I06Rik, Il-7, MGC129342, hlb368	--	--	Interleukin-7 (Precursor) GN=IL7 OS=Bos taurus (Bovine) PE=2 SV=1	PREDICTED: interleukin-7 isoform 3 [Dasypus novemcinctus]
c184416.graph_c0	27.8357	48.8953	55.4953	7.68271	6.19322	9.69355	6.56107e-05	-2.32932	down	[T]	Signal transduction mechanisms	Molecular Function: RNA polymerase II core promoter proximal region sequence-specific DNA binding transcription factor activity involved in positive regulation of transcription (GO:0001077);; Biological Process: angiogenesis (GO:0001525);; Biological Process: response to hypoxia (GO:0001666);; Biological Process: embryonic placenta development (GO:0001892);; Biological Process: blood vessel remod…	K09095|0.0|mmu:13819|Epas1, HIF-2alpha, HIF2A, HLF, HRF, MOP2, bHLHe73	[TK]	--	Hypoxia-inducible factor 1-alpha GN=HIF1A OS=Bos taurus (Bovine) PE=2 SV=1	PREDICTED: endothelial PAS domain-containing protein 1 [Tupaia chinensis]
c175448.graph_c0	0.784435	1.05606	1.18706	0.317843	0.145665	0.211284	0.00278893	-1.97916	down	--	--	Cellular Component: plasma membrane (GO:0005886);; Cellular Component: anchored component of membrane (GO:0031225);;	--	--	--	Shadow of prion protein (Precursor) GN=SPRN OS=Bos taurus (Bovine) PE=2 SV=1	PREDICTED: shadow of prion protein [Sus scrofa]
c186491.graph_c1	3.54607	6.18448	3.69992	0.511817	0.342069	1.1908	4.45961e-05	-2.58569	down	--	--	Cellular Component: cytoplasm (GO:0005737);; Biological Process: phagocytosis, engulfment (GO:0006911);;	--	[R]	General function prediction only	Disabled homolog 1 GN=DAB1 OS=Macaca fascicularis (Crab-eating macaque) PE=2 SV=1	PREDICTED: PTB domain-containing engulfment adapter protein 1 isoform X1 [Vicugna pacos]
c187072.graph_c0	3.88304	9.78492	9.79961	0.534786	0.472417	1.81226	0.000371561	-2.96081	down	[D]	Cell cycle control, cell division, chromosome partitioning	Biological Process: mast cell activation (GO:0045576);; Biological Process: cytokine secretion (GO:0050663);;	K07361|0.0|mmu:16822|Lcp2, AI323664, BB161688, SLP-76, SLP76, twm	--	--	Fibrous sheath CABYR-binding protein OS=Bos taurus (Bovine) PE=2 SV=1	PREDICTED: lymphocyte cytosolic protein 2 [Oryctolagus cuniculus]
c89406.graph_c0	0.139489	0.187791	0.0341147	1.22727	0.967019	2.02883	3.56361e-09	3.72642	up	--	--	--	--	--	--	--	PREDICTED: uncharacterized protein LOC102885292 isoform X1 [Pteropus alecto]
c167112.graph_c2	49.3938	26.532	14.4962	59.6652	59.5887	82.639	0.00165427	1.29314	up	--	--	Molecular Function: serine-type endopeptidase inhibitor activity (GO:0004867);;	--	[V]	Defense mechanisms	Plasminogen activator inhibitor 1 (Precursor) GN=SERPINE1 OS=Neovison vison (American mink) PE=2 SV=1	PREDICTED: glia-derived nexin isoform 1 [Ceratotherium simum simum]
c119290.graph_c0	25.0993	20.9888	29.5838	66.2036	63.6769	55.3935	0.00115672	1.45766	up	[I]	Lipid transport and metabolism	Molecular Function: catalytic activity (GO:0003824);; Cellular Component: mitochondrion (GO:0005739);; Biological Process: metabolic process (GO:0008152);;	--	[I]	Lipid transport and metabolism	Enoyl-CoA hydratase, mitochondrial (Precursor) GN=ECHS1 OS=Pongo abelii (Sumatran orangutan) PE=2 SV=1	PREDICTED: enoyl-CoA hydratase domain-containing protein 3, mitochondrial [Odobenus rosmarus divergens]
c187855.graph_c3	10.7563	9.24406	8.00941	2.44665	1.36221	5.76295	0.00514887	-1.46403	down	--	--	Biological Process: retina homeostasis (GO:0001895);; Cellular Component: stereocilia ankle link complex (GO:0002142);; Cellular Component: cytoplasm (GO:0005737);; Cellular Component: actin filament (GO:0005884);; Cellular Component: cilium (GO:0005929);; Biological Process: sensory perception of sound (GO:0007605);; Cellular Component: stereocilium (GO:0032420);; Biological Process: sensory per…	--	[S]	Function unknown	PDZ domain-containing protein 7 GN=PDZD7 OS=Pongo abelii (Sumatran orangutan) PE=2 SV=1	PREDICTED: whirlin isoform X2 [Bos taurus]
c182497.graph_c0	1.26775	1.79818	1.25128	0.251597	0.201783	0.390245	0.000997362	-2.20004	down	--	--	--	--	--	--	Protein FAM131B GN=FAM131B OS=Bos taurus (Bovine) PE=2 SV=1	PREDICTED: protein FAM131B [Oryctolagus cuniculus]
c188975.graph_c0	4.89909	12.1885	5.89496	1.92379	1.68846	1.94238	0.00438184	-1.82346	down	--	--	Molecular Function: nucleic acid binding (GO:0003676);; Biological Process: DNA integration (GO:0015074);;	--	[R]	General function prediction only	Ribonuclease ZC3H12A OS=Bos taurus (Bovine) PE=2 SV=1	PREDICTED: protein NYNRIN [Galeopterus variegatus]
c185770.graph_c0	2.76158	7.87718	5.92659	0.815238	0.512808	0.94837	0.000331821	-2.67376	down	[RTKL]	--	--	--	--	--	Neural Wiskott-Aldrich syndrome protein GN=WASL OS=Bos taurus (Bovine) PE=1 SV=1	PREDICTED: intermediate filament family orphan 1 isoform 2 [Odobenus rosmarus divergens]
c174042.graph_c0	27.2926	36.2282	36.4936	8.68151	9.03094	9.48091	0.000311237	-1.70423	down	--	--	--	--	--	--	--	PREDICTED: ninjurin-1 [Erinaceus europaeus]
c189167.graph_c2	4.27989	4.04559	1.93756	0.126504	0.135276	1.47162	0.00552231	-2.54897	down	--	--	--	--	[O]	Posttranslational modification, protein turnover, chaperones	--	PREDICTED: uncharacterized protein LOC101359773 [Trichechus manatus latirostris]
c184232.graph_c6	0.678663	1.23787	0.594314	3.13255	3.08961	4.21018	0.000284704	2.25092	up	[P]	Inorganic ion transport and metabolism	Molecular Function: binding (GO:0005488);; Biological Process: blood coagulation (GO:0007596);; Biological Process: regulation of response to external stimulus (GO:0032101);; Biological Process: single-organism cellular process (GO:0044763);; Biological Process: positive regulation of biological process (GO:0048518);; Biological Process: negative regulation of cellular process (GO:0048523);; Biol…	--	--	--	Keratin-associated protein 10-8 {ECO:0000250|UniProtKB:P60410} OS=Bos taurus (Bovine) PE=2 SV=1	PREDICTED: RIMS-binding protein 2 [Myotis davidii]
c161820.graph_c0	0.617677	0.662651	0.424868	1.7698	1.54843	1.80926	0.00534485	1.76977	up	--	--	--	--	--	--	--	PREDICTED: tubulin alpha-4A chain [Echinops telfairi]
c119776.graph_c0	10.7317	20.5418	15.053	3.62749	3.11177	5.33281	0.000634545	-1.77008	down	--	--	Molecular Function: GTP binding (GO:0005525);;	--	--	--	GTPase IMAP family member 6 GN=GIMAP6 OS=Bos taurus (Bovine) PE=2 SV=1	PREDICTED: GTPase IMAP family member 4-like [Ceratotherium simum simum]
c178452.graph_c1	0.482169	0.595038	0.628925	3.05147	4.21814	2.85715	2.72236e-05	2.75909	up	--	--	--	--	--	--	LINE-1 reverse transcriptase homolog OS=Nycticebus coucang (Slow loris) PE=3 SV=1	hypothetical protein M91_16134, partial [Bos mutus]
c189605.graph_c0	3830.99	3609.42	4523.98	658.703	645.789	613.257	2.94903e-05	-2.475	down	[J]	Translation, ribosomal structure and biogenesis	Molecular Function: structural constituent of ribosome (GO:0003735);; Cellular Component: ribosome (GO:0005840);; Biological Process: translation (GO:0006412);;	K02966|1e-106|cfa:476450|RPS19	[J]	Translation, ribosomal structure and biogenesis	40S ribosomal protein S19 GN=RPS19 OS=Pongo abelii (Sumatran orangutan) PE=2 SV=3	40S ribosomal protein S19 [Tupaia chinensis]
c98890.graph_c0	36.5605	37.5083	47.9395	100.629	93.7925	86.1351	0.00233154	1.37362	up	--	--	Molecular Function: carbohydrate binding (GO:0030246);; Cellular Component: ER membrane protein complex (GO:0072546);;	--	[S]	Function unknown	ER membrane protein complex subunit 7 (Precursor) GN=EMC7 OS=Macaca fascicularis (Crab-eating macaque) PE=2 SV=1	PREDICTED: ER membrane protein complex subunit 7 isoform X1 [Mustela putorius furo]
c158296.graph_c0	7.79394	5.76308	4.82314	22.8579	22.8057	16.5397	0.000108697	1.94456	up	--	--	--	--	--	--	--	PREDICTED: LOW QUALITY PROTEIN: uncharacterized membrane protein C19orf24 homolog [Pantholops hodgsonii]
c98776.graph_c0	11.7517	5.27974	8.50366	162.583	169.933	85.8111	2.98154e-06	4.20754	up	--	--	Cellular Component: integral component of membrane (GO:0016021);;	--	[W]	Extracellular structures	--	PREDICTED: androgen-dependent TFPI-regulating protein [Oryctolagus cuniculus]
c188642.graph_c1	5.60201	6.74414	3.47788	0.299322	0.853545	0.348202	4.11138e-06	-3.17488	down	--	--	Molecular Function: calcium ion binding (GO:0005509);; Cellular Component: plasma membrane (GO:0005886);; Biological Process: homophilic cell adhesion (GO:0007156);; Cellular Component: integral component of membrane (GO:0016021);;	--	--	--	--	PREDICTED: protocadherin-16 [Condylura cristata]
c181221.graph_c0	4.24483	6.21919	5.36942	0.769929	0.973018	1.58776	0.000118376	-2.10715	down	--	--	Molecular Function: transcription coactivator activity (GO:0003713);; Cellular Component: nucleus (GO:0005634);; Cellular Component: Golgi apparatus (GO:0005794);; Biological Process: Notch signaling pathway (GO:0007219);; Biological Process: positive regulation of transcription from RNA polymerase II promoter (GO:0045944);;	K06061|0.0|mmu:270118|Maml2, 5930431H10, BC032967, MGC60867	--	--	Mastermind-like protein 2 GN=MAML2 OS=Bos taurus (Bovine) PE=2 SV=1	Mastermind-like protein 2 [Myotis brandtii]
c185661.graph_c0	146.784	133.678	211.116	53.4198	53.0427	65.851	0.00659073	-1.3742	down	--	--	Biological Process: negative regulation of cell growth (GO:0030308);;	--	[R]	General function prediction only	Suppressor of tumorigenicity 7 protein-like GN=ST7L OS=Bos taurus (Bovine) PE=2 SV=1	PREDICTED: suppressor of tumorigenicity 7 protein-like isoform X1 [Galeopterus variegatus]
c182291.graph_c1	14.5696	20.8651	17.7768	3.72493	2.35155	4.8727	9.19265e-07	-2.12577	down	--	--	Molecular Function: nucleic acid binding (GO:0003676);; Molecular Function: zinc ion binding (GO:0008270);;	--	--	--	Zinc finger CCHC domain-containing protein 24 GN=ZCCHC24 OS=Macaca fascicularis (Crab-eating macaque) PE=2 SV=1	PREDICTED: zinc finger CCHC domain-containing protein 24 [Canis lupus familiaris]
c187714.graph_c0	10.2267	14.6447	18.2591	1.9987	2.6572	4.02179	8.75391e-05	-2.1827	down	--	--	Cellular Component: membrane (GO:0016020);; Biological Process: cell-cell adhesion (GO:0016337);;	K06581|1e-106|mmu:78369|Icam4, 1810015M19Rik, Cd242, ICAM-4	--	--	Intercellular adhesion molecule 4 (Precursor; Fragment) GN=ICAM4 OS=Pan troglodytes (Chimpanzee) PE=2 SV=1	PREDICTED: intercellular adhesion molecule 4 [Lipotes vexillifer]
c168947.graph_c0	5.24494	25.9165	17.0525	0.637554	0.243488	1.48334	0.000945645	-4.20955	down	[T]	Signal transduction mechanisms	Molecular Function: protein tyrosine phosphatase activity (GO:0004725);; Cellular Component: nucleus (GO:0005634);; Cellular Component: mitochondrion (GO:0005739);; Cellular Component: Golgi apparatus (GO:0005794);; Molecular Function: protein tyrosine/serine/threonine phosphatase activity (GO:0008138);; Biological Process: peptidyl-tyrosine dephosphorylation (GO:0035335);;	K14165|1e-149|rno:306527|Dusp26, MGC109288, RGD1310090	[V]	Defense mechanisms	Dual specificity protein phosphatase 26 GN=DUSP26 OS=Pongo abelii (Sumatran orangutan) PE=2 SV=1	PREDICTED: dual specificity protein phosphatase 26 [Camelus dromedarius]
c172404.graph_c0	11.503	9.80761	10.1332	32.9202	29.8494	21.5017	0.00195886	1.61175	up	[R]	General function prediction only	Molecular Function: GTPase activity (GO:0003924);; Molecular Function: GTP binding (GO:0005525);; Cellular Component: nucleus (GO:0005634);; Cellular Component: cytoplasm (GO:0005737);; Cellular Component: plasma membrane (GO:0005886);; Biological Process: GTP catabolic process (GO:0006184);; Biological Process: small GTPase mediated signal transduction (GO:0007264);; Cellular Component: filopodi…	K07947|1e-152|ssc:100514255|hypothetical protein LOC100514255	[U]	Intracellular trafficking, secretion, and vesicular transport	ADP-ribosylation factor-like protein 4A GN=ARL4A OS=Bos taurus (Bovine) PE=2 SV=1	PREDICTED: ADP-ribosylation factor-like protein 4C isoform 1 [Ceratotherium simum simum]
c101602.graph_c0	61.2874	33.4033	45.2171	104.946	108.373	94.2499	0.00331792	1.28795	up	[C]	Energy production and conversion	Cellular Component: mitochondrial matrix (GO:0005759);; Molecular Function: electron carrier activity (GO:0009055);; Molecular Function: oxidoreductase activity (GO:0016491);; Biological Process: electron transport chain (GO:0022900);; Molecular Function: flavin adenine dinucleotide binding (GO:0050660);;	K03522|0.0|mmu:110842|Etfa, 2010200I21Rik, D9Ertd394e	[C]	Energy production and conversion	Electron transfer flavoprotein subunit alpha, mitochondrial (Precursor) GN=ETFA OS=Pongo abelii (Sumatran orangutan) PE=2 SV=1	PREDICTED: electron transfer flavoprotein subunit alpha, mitochondrial [Ursus maritimus]
c175230.graph_c0	2.54235	5.67134	4.33799	0.821364	0.790491	1.48102	0.00393452	-1.86064	down	--	--	Biological Process: vasculogenesis (GO:0001570);; Molecular Function: ion channel activity (GO:0005216);; Cellular Component: connexon complex (GO:0005922);; Biological Process: synaptic transmission (GO:0007268);; Biological Process: visual perception (GO:0007601);; Cellular Component: integral component of membrane (GO:0016021);; Biological Process: cell development (GO:0048468);; Biological Pr…	K07616|0.0|rno:266706|Gja7, Cx45, Gjc1	--	--	Gap junction gamma-1 protein GN=GJC1 OS=Sus scrofa (Pig) PE=2 SV=1	gap junction gamma-1 protein [Oryctolagus cuniculus]
c179434.graph_c0	0.790522	1.62832	1.67043	0.395353	0.328821	0.357712	0.00765584	-1.72579	down	--	--	Biological Process: single-organism process (GO:0044699);;	--	--	--	Receptor-transporting protein 1 GN=RTP1 OS=Macaca fascicularis (Crab-eating macaque) PE=2 SV=3	PREDICTED: receptor-transporting protein 3 [Galeopterus variegatus]
c116944.graph_c0	0.0413968	0	0	2.53039	2.2139	2.07391	1.89807e-15	7.44784	up	--	--	--	--	--	--	LINE-1 reverse transcriptase homolog OS=Nycticebus coucang (Slow loris) PE=3 SV=1	hypothetical protein M91_11495, partial [Bos mutus]
c176129.graph_c0	3.75332	10.1467	7.47679	1.20542	1.0492	1.43488	0.000343794	-2.33805	down	--	--	Biological Process: positive regulation of immunoglobulin production (GO:0002639);; Biological Process: positive regulation of T cell cytokine production (GO:0002726);; Cellular Component: nucleus (GO:0005634);; Cellular Component: cytoplasm (GO:0005737);; Biological Process: positive regulation of B cell proliferation (GO:0030890);; Biological Process: positive regulation of interferon-gamma pro…	--	[R]	General function prediction only	SAM and SH3 domain-containing protein 3 OS=Bos taurus (Bovine) PE=2 SV=2	PREDICTED: SAM and SH3 domain-containing protein 3 [Dasypus novemcinctus]
c189425.graph_c0	13.0934	10.5689	13.6318	2.46682	2.27691	6.17732	0.000189125	-1.68967	down	--	--	--	--	[R]	General function prediction only	--	PREDICTED: protein furry homolog isoform X4 [Oryctolagus cuniculus]
c98867.graph_c0	0.0826623	0.375591	0.151624	1.14835	1.41219	1.06871	5.00341e-06	2.84012	up	[E]	Amino acid transport and metabolism	Biological Process: amino acid transmembrane transport (GO:0003333);; Biological Process: response to toxic substance (GO:0009636);; Molecular Function: amino acid transmembrane transporter activity (GO:0015171);; Cellular Component: integral component of membrane (GO:0016021);; Biological Process: platelet aggregation (GO:0070527);;	K13869|1e-131|rno:310392|Slc7a11	[E]	Amino acid transport and metabolism	Cystine/glutamate transporter GN=SLC7A11 OS=Pongo abelii (Sumatran orangutan) PE=2 SV=1	solute carrier family 7, member 11 [Sus scrofa]
c166365.graph_c0	1.04738	1.9869	2.32869	0.264551	0.0942992	0.205169	0.000157804	-3.07112	down	--	--	Biological Process: lens development in camera-type eye (GO:0002088);; Biological Process: cell differentiation (GO:0030154);;	--	--	--	--	PREDICTED: nance-Horan syndrome protein [Leptonychotes weddellii]
c167921.graph_c0	1.85243	23.2324	31.8896	0.135443	0.20277	0.535708	0.00848259	-5.92407	down	--	--	Cellular Component: extracellular space (GO:0005615);;	--	--	--	Myocilin, C-terminal fragment (Precursor) OS=Oryctolagus cuniculus (Rabbit) PE=2 SV=1	PREDICTED: olfactomedin-4 [Equus przewalskii]
c186607.graph_c1	4.61619	4.13581	3.57773	0.45161	0.434635	0.945646	6.96297e-05	-2.63768	down	--	--	Biological Process: skeletal system development (GO:0001501);; Biological Process: gastrulation with mouth forming second (GO:0001702);; Biological Process: mesoderm formation (GO:0001707);; Biological Process: positive regulation of mesenchymal cell proliferation (GO:0002053);; Cellular Component: extracellular space (GO:0005615);; Molecular Function: heparin binding (GO:0008201);; Biological Pr…	K04657|0.0|mmu:12667|Chrd, Chd	--	--	--	TPA: chordin-like [Bos taurus]
c179582.graph_c3	14.5011	15.7357	12.2905	57.0197	51.3791	45.6575	3.70568e-06	2.05069	up	--	--	Molecular Function: calcium ion binding (GO:0005509);; Cellular Component: extracellular region (GO:0005576);;	--	--	--	Transmembrane gamma-carboxyglutamic acid protein 1 (Precursor) GN=PRRG1 OS=Pongo abelii (Sumatran orangutan) PE=2 SV=1	PREDICTED: transmembrane gamma-carboxyglutamic acid protein 2 [Galeopterus variegatus]
c179493.graph_c1	8.78473	12.5922	10.6656	1.34388	1.35939	2.28162	4.67565e-06	-2.53527	down	[D]	Cell cycle control, cell division, chromosome partitioning	Biological Process: positive regulation of protein phosphorylation (GO:0001934);; Cellular Component: plasma membrane (GO:0005886);; Molecular Function: microtubule binding (GO:0008017);; Biological Process: positive regulation of glucose transport (GO:0010828);; Biological Process: peptidyl-L-cysteine S-palmitoylation (GO:0018230);; Biological Process: negative regulation of microtubule polymeri…	K10423|0.0|rno:308493|Clip3, RGD1306245	[ZR]	--	CAP-Gly domain-containing linker protein 3 GN=CLIP3 OS=Pongo abelii (Sumatran orangutan) PE=2 SV=1	PREDICTED: CAP-Gly domain-containing linker protein 3 [Tupaia chinensis]
c186652.graph_c7	11.746	13.434	10.48	69.0228	71.1704	85.2451	2.67493e-11	2.82966	up	--	--	Molecular Function: metal ion binding (GO:0046872);;	K13619|0.0|rno:305816|Ddhd1, MGC125147	[IU]	--	Phospholipase DDHD1 GN=DDHD1 OS=Bos taurus (Bovine) PE=1 SV=1	PREDICTED: phospholipase DDHD1 isoform 1 [Trichechus manatus latirostris]
c188099.graph_c1	2.53879	4.01604	3.93994	0.85501	0.617155	1.52925	0.00195795	-1.67501	down	--	--	Molecular Function: inositol 1,4,5-trisphosphate-sensitive calcium-release channel activity (GO:0005220);; Cellular Component: endoplasmic reticulum (GO:0005783);; Cellular Component: integral component of membrane (GO:0016021);; Biological Process: inositol phosphate-mediated signaling (GO:0048016);; Biological Process: calcium ion transmembrane transport (GO:0070588);;	K04958|0.0|hsa:3708|ITPR1, DKFZp313E1334, DKFZp313N1434, INSP3R1, IP3R, IP3R1, SCA15, SCA16	[T]	Signal transduction mechanisms	Inositol 1,4,5-trisphosphate receptor type 1 GN=ITPR1 OS=Bos taurus (Bovine) PE=1 SV=1	PREDICTED: inositol 1,4,5-trisphosphate receptor type 1 isoform X3 [Tupaia chinensis]
c182603.graph_c0	4.63627	5.13276	3.38439	8.69665	10.3836	19.9294	0.000914732	1.6983	up	--	--	--	--	[WV]	--	--	PREDICTED: mucin-2, partial [Galeopterus variegatus]
c180033.graph_c0	22.8169	6.51658	8.82084	57.6073	59.0708	57.0617	1.82271e-07	2.31171	up	[PE]	--	Biological Process: ovulation from ovarian follicle (GO:0001542);; Biological Process: in utero embryonic development (GO:0001701);; Biological Process: blood vessel remodeling (GO:0001974);; Biological Process: regulation of sodium ion transport (GO:0002028);; Biological Process: regulation of the force of heart contraction by chemical signal (GO:0003057);; Biological Process: regulation of syst…	K13242|0.0|mmu:18127|Nos3, 2310065A03Rik, Nos-3, eNOS, ecNOS	[C]	Energy production and conversion	Nitric oxide synthase, endothelial GN=NOS3 OS=Bos taurus (Bovine) PE=1 SV=3	nitric oxide synthase 3 [Oryctolagus cuniculus]
c182843.graph_c0	25.0506	41.6189	27.3443	13.4198	11.1885	11.8408	0.00962737	-1.16002	down	--	--	--	K06274|1e-152|mmu:22323|Vasp, AA107290	[T]	Signal transduction mechanisms	Vasodilator-stimulated phosphoprotein GN=VASP OS=Canis familiaris (Dog) PE=1 SV=3	PREDICTED: vasodilator-stimulated phosphoprotein [Erinaceus europaeus]
c189342.graph_c0	7.92042	20.9929	10.9605	2.28071	1.35907	2.22785	0.000324543	-2.54784	down	--	--	--	K06247|0.0|rno:311862|Lamc3	[W]	Extracellular structures	Laminin subunit gamma-2 (Precursor) GN=LAMC2 OS=Equus caballus (Horse) PE=2 SV=1	PREDICTED: laminin subunit gamma-3 [Lipotes vexillifer]
c180549.graph_c0	35.2832	22.6397	20.6174	3.03399	3.96537	9.41188	0.00195509	-2.17966	down	--	--	Cellular Component: membrane (GO:0016020);;	--	[S]	Function unknown	Transmembrane protein 14A GN=TMEM14A OS=Sus scrofa (Pig) PE=3 SV=1	PREDICTED: transmembrane protein 14A isoform X1 [Ursus maritimus]
c168038.graph_c0	7.82042	7.85094	3.23168	0.62438	0.467376	1.38005	0.000601998	-2.81171	down	--	--	--	K04138|0.0|mmu:11551|Adra2a, AW122659, Adra-2, Adra-2a, alpha(2A)AR, alpha2-C10, alpha2A, alpha2A-AR	[R]	General function prediction only	Alpha-2A adrenergic receptor GN=ADRA2A OS=Sus scrofa (Pig) PE=1 SV=1	PREDICTED: alpha-2A adrenergic receptor [Odobenus rosmarus divergens]
c184965.graph_c0	1.69622	2.99719	1.20304	0.11782	0.419969	0.502556	0.000700983	-2.33288	down	[RTKL]	--	Molecular Function: protein serine/threonine kinase activity (GO:0004674);; Molecular Function: ATP binding (GO:0005524);; Biological Process: protein phosphorylation (GO:0006468);;	K08820|1e-173|rno:289019|Pctk3, Cdk18, PCTAIRE3	[R]	General function prediction only	Cyclin-dependent kinase 18 GN=CDK18 OS=Pongo abelii (Sumatran orangutan) PE=2 SV=2	PREDICTED: cyclin-dependent kinase 18 isoform X2 [Galeopterus variegatus]
c183621.graph_c0	0.761434	2.30647	0.605224	3.70227	2.16804	5.02468	0.00532022	1.78986	up	--	--	--	--	--	--	Uncharacterized protein C14orf53 homolog OS=Bos taurus (Bovine) PE=2 SV=1	PREDICTED: LOW QUALITY PROTEIN: uncharacterized protein C14orf53-like [Panthera tigris altaica]
c119921.graph_c0	1.70146	6.03977	1.22887	11.4122	13.6254	19.7634	3.73321e-07	2.55886	up	--	--	--	--	--	--	--	hypothetical protein TREES_T100004526 [Tupaia chinensis]
c179533.graph_c1	1.85714	4.64715	2.29074	0.560861	0.279886	1.17441	0.00675341	-1.97446	down	--	--	Molecular Function: metal ion binding (GO:0046872);;	--	--	--	Neural Wiskott-Aldrich syndrome protein GN=WASL OS=Bos taurus (Bovine) PE=1 SV=1	PREDICTED: LOW QUALITY PROTEIN: zinc finger CCCH-type antiviral protein 1-like [Sus scrofa]
c182285.graph_c0	69.217	87.4371	75.5369	273.503	270.092	328.928	0.000346633	2.07991	up	[IQR]	--	Molecular Function: oxidoreductase activity (GO:0016491);; Biological Process: oxidation-reduction process (GO:0055114);;	K11165|0.0|mmu:66375|Dhrs7, 2310016E22Rik, 5730564L20Rik, AW061210, Retdsr4, Retsdr4	[Q]	Secondary metabolites biosynthesis, transport and catabolism	B-cell receptor-associated protein 31 GN=BCAP31 OS=Pongo abelii (Sumatran orangutan) PE=2 SV=3	PREDICTED: dehydrogenase/reductase SDR family member 7 [Odobenus rosmarus divergens]
c189481.graph_c0	2.78061	4.01757	4.35346	1.19603	0.829605	0.789684	0.00161953	-1.78802	down	[RTKL]	--	Molecular Function: magnesium ion binding (GO:0000287);; Biological Process: oocyte maturation (GO:0001556);; Biological Process: brain renin-angiotensin system (GO:0002035);; Molecular Function: ribosomal protein S6 kinase activity (GO:0004711);; Molecular Function: ATP binding (GO:0005524);; Cellular Component: nucleus (GO:0005634);; Cellular Component: cytoplasm (GO:0005737);; Cellular Compone…	K04373|0.0|mmu:20112|Rps6ka2, 90kDa, D17Wsu134e, Rps6ka-rs1, Rsk3, p90rsk, pp90rsk	[T]	Signal transduction mechanisms	Ribosomal protein S6 kinase alpha-5 GN=RPS6KA5 OS=Pongo abelii (Sumatran orangutan) PE=2 SV=1	PREDICTED: ribosomal protein S6 kinase alpha-2 [Camelus bactrianus]
c167225.graph_c0	45.542	30.9775	53.354	11.411	12.1432	20.0725	0.00987977	-1.47064	down	[J]	Translation, ribosomal structure and biogenesis	Biological Process: response to hypoxia (GO:0001666);; Molecular Function: iron ion binding (GO:0005506);; Cellular Component: cytoplasm (GO:0005737);; Biological Process: peptidyl-proline hydroxylation to 4-hydroxy-L-proline (GO:0018401);; Molecular Function: L-ascorbic acid binding (GO:0031418);; Molecular Function: peptidyl-proline 4-dioxygenase activity (GO:0031545);; Biological Process: oxyg…	K09592|0.0|mmu:112405|Egln1, AI503754, C1orf12, Hif-p4h-2, ORF13, Phd2, SM-20	[T]	Signal transduction mechanisms	Parotid hormone (Precursor) OS=Sus scrofa (Pig) PE=1 SV=2	PREDICTED: egl nine homolog 1 isoform X2 [Ochotona princeps]
c186774.graph_c1	10.578	11.6766	12.3529	31.7526	32.5398	28.8028	0.000604751	1.60725	up	[RTKL]	--	Biological Process: mitotic sister chromatid segregation (GO:0000070);; Biological Process: G2/M transition of mitotic cell cycle (GO:0000086);; Biological Process: negative regulation of transcription from RNA polymerase II promoter (GO:0000122);; Biological Process: cytokinesis (GO:0000910);; Cellular Component: spindle pole (GO:0000922);; Cellular Component: condensed nuclear chromosome outer …	K06631|0.0|mmu:18817|Plk1, Plk, STPK13	[D]	Cell cycle control, cell division, chromosome partitioning	Serine/threonine-protein kinase PLK1 GN=PLK1 OS=Bos taurus (Bovine) PE=2 SV=2	PREDICTED: serine/threonine-protein kinase PLK1 isoform 1 [Ceratotherium simum simum]
c119374.graph_c0	33.4289	59.7462	44.9638	10.5486	10.9225	11.972	1.02134e-05	-1.85385	down	--	--	Molecular Function: transcription coactivator activity (GO:0003713);; Biological Process: regulation of transcription from RNA polymerase II promoter (GO:0006357);; Biological Process: positive regulation of apoptotic process (GO:0043065);; Cellular Component: protein complex (GO:0043234);; Biological Process: positive regulation of MAP kinase activity (GO:0043406);; Biological Process: negative …	K12464|0.0|rno:84469|Maged1, MGC93306, Nrage	[S]	Function unknown	Melanoma-associated antigen D1 GN=MAGED1 OS=Sus scrofa (Pig) PE=2 SV=1	PREDICTED: melanoma-associated antigen D1-like isoform X1 [Physeter catodon]
c183348.graph_c1	1.82716	3.59979	2.02724	0.464325	0.264813	0.684191	0.000772399	-2.22914	down	[RTKL]	--	Molecular Function: magnesium ion binding (GO:0000287);; Molecular Function: protein serine/threonine kinase activity (GO:0004674);; Molecular Function: ATP binding (GO:0005524);; Cellular Component: nucleus (GO:0005634);; Cellular Component: cytoplasm (GO:0005737);; Cellular Component: centrosome (GO:0005813);; Cellular Component: plasma membrane (GO:0005886);; Biological Process: protein phosph…	K08796|0.0|rno:499073|Brsk1, RGD1563268, Sad-b	[D]	Cell cycle control, cell division, chromosome partitioning	5&apos;-AMP-activated protein kinase catalytic subunit alpha-1 (Fragment) GN=PRKAA1 OS=Pongo abelii (Sumatran orangutan) PE=2 SV=2	PREDICTED: serine/threonine-protein kinase BRSK1 isoform X1 [Lipotes vexillifer]
c180655.graph_c0	81.7329	141.038	52.3224	2.23774	2.42246	7.55239	3.54063e-08	-4.36198	down	--	--	Biological Process: ossification (GO:0001503);; Cellular Component: extracellular region (GO:0005576);; Biological Process: proteolysis (GO:0006508);; Biological Process: iron ion transport (GO:0006826);; Biological Process: cellular iron ion homeostasis (GO:0006879);; Molecular Function: ferric iron binding (GO:0008199);; Molecular Function: serine-type peptidase activity (GO:0008236);; Biologic…	--	--	--	Lactotransferrin (Precursor) GN=LTF OS=Camelus dromedarius (Dromedary) PE=1 SV=1	PREDICTED: lactotransferrin [Eptesicus fuscus]
c182851.graph_c0	12.5757	29.2375	18.127	3.63652	2.58579	5.0154	2.38237e-05	-2.23238	down	[S]	Function unknown	Molecular Function: phospholipid binding (GO:0005543);;	--	--	--	Pleckstrin homology domain-containing family O member 2 GN=PLEKHO2 OS=Bos taurus (Bovine) PE=2 SV=1	PREDICTED: pleckstrin homology domain-containing family O member 2 [Ceratotherium simum simum]
c85272.graph_c0	0.911962	1.51489	0.971291	0.163472	0.174809	0.0475419	1.85423e-05	-2.87068	down	--	--	--	K06757|0.0|mmu:269116|Nfasc, AA387016, D430023G06Rik, NF, mKIAA0756	[T]	Signal transduction mechanisms	Contactin-1 (Precursor) GN=CNTN1 OS=Bos taurus (Bovine) PE=2 SV=1	PREDICTED: neurofascin isoform X3 [Vicugna pacos]
c183435.graph_c0	1.38184	2.12775	1.31802	0.311945	0.205279	0.502459	0.00189938	-2.08957	down	--	--	Biological Process: receptor recycling (GO:0001881);; Molecular Function: phospholipid binding (GO:0005543);; Cellular Component: early endosome (GO:0005769);; Cellular Component: Golgi apparatus (GO:0005794);; Cellular Component: trans-Golgi network (GO:0005802);; Biological Process: endosome organization (GO:0007032);; Cellular Component: clathrin-coated vesicle (GO:0030136);; Biological Proces…	--	--	--	Sesquipedalian-2 GN=FAM109B OS=Bos taurus (Bovine) PE=2 SV=1	PREDICTED: sesquipedalian-2 isoform X1 [Pantholops hodgsonii]
c186961.graph_c0	14.5993	24.7303	22.0355	7.38909	6.00844	8.25998	0.00311622	-1.32482	down	--	--	Cellular Component: extracellular space (GO:0005615);; Biological Process: regulation of autophagy (GO:0010506);;	--	--	--	Ski oncogene GN=SKI OS=Equus caballus (Horse) PE=2 SV=1	PREDICTED: protein SOGA1 isoform 1 [Odobenus rosmarus divergens]
c182736.graph_c3	12.9938	11.0451	18.2964	50.9768	46.5246	39.7757	2.05177e-05	1.86161	up	--	--	Molecular Function: microtubule motor activity (GO:0003777);; Molecular Function: ATP binding (GO:0005524);; Molecular Function: phospholipid binding (GO:0005543);; Cellular Component: mitochondrion (GO:0005739);; Cellular Component: kinesin complex (GO:0005871);; Cellular Component: microtubule (GO:0005874);; Biological Process: ATP catabolic process (GO:0006200);; Biological Process: neuron-neu…	K10392|0.0|tgu:100190174|cortistatin-like	[Z]	Cytoskeleton	--	PREDICTED: kinesin-like protein KIF1B isoform X20 [Equus przewalskii]
c167658.graph_c0	1.39679	1.64061	1.6732	0.475209	0	0.184271	9.67399e-05	-2.6322	down	--	--	Biological Process: skeletal system development (GO:0001501);; Molecular Function: metalloendopeptidase activity (GO:0004222);; Cellular Component: proteinaceous extracellular matrix (GO:0005578);; Cellular Component: extracellular space (GO:0005615);; Biological Process: proteolysis (GO:0006508);; Biological Process: embryo implantation (GO:0007566);; Molecular Function: zinc ion binding (GO:000…	K01403|0.0|rno:81687|Mmp9	[OW]	--	Matrix metalloproteinase-9 (Precursor) GN=MMP9 OS=Oryctolagus cuniculus (Rabbit) PE=2 SV=1	PREDICTED: matrix metalloproteinase-9 [Galeopterus variegatus]
c189257.graph_c0	4.32848	10.0017	8.24494	2.19712	1.77242	2.24203	0.00453311	-1.66539	down	--	--	--	--	[R]	General function prediction only	Serine/arginine repetitive matrix protein 1 GN=SRRM1 OS=Pongo abelii (Sumatran orangutan) PE=2 SV=1	PREDICTED: RNA-binding protein MEX3D [Lipotes vexillifer]
c97906.graph_c0	2162.07	2252.3	2505.54	670.833	737.344	791.064	0.00552231	-1.49374	down	[J]	Translation, ribosomal structure and biogenesis	Molecular Function: structural constituent of ribosome (GO:0003735);; Biological Process: translation (GO:0006412);; Cellular Component: cytosolic large ribosomal subunit (GO:0022625);;	K02918|5e-83|ecb:100070944|similar to ribosomal protein L35	[J]	Translation, ribosomal structure and biogenesis	60S ribosomal protein L35 GN=RPL35 OS=Bos taurus (Bovine) PE=2 SV=3	PREDICTED: 60S ribosomal protein L35 [Condylura cristata]
c155328.graph_c0	1.22034	2.56039	1.63958	12.8029	13.0198	11.7177	8.26239e-12	3.01084	up	[RTKL]	--	Molecular Function: ephrin receptor activity (GO:0005003);; Molecular Function: ATP binding (GO:0005524);; Cellular Component: integral component of plasma membrane (GO:0005887);; Biological Process: protein phosphorylation (GO:0006468);; Biological Process: ephrin receptor signaling pathway (GO:0048013);;	K05108|0.0|rno:171287|Epha7	[T]	Signal transduction mechanisms	Ephrin type-A receptor 2 (Precursor) GN=EPHA2 OS=Macaca fascicularis (Crab-eating macaque) PE=2 SV=1	PREDICTED: ephrin type-A receptor 7-like isoform X1 [Ochotona princeps]
c189487.graph_c3	0.866004	1.19919	0.562775	0.343732	0.147028	0.119959	0.0047505	-1.85087	down	--	--	Cellular Component: cytosol (GO:0005829);; Biological Process: phototransduction (GO:0007602);; Biological Process: sensory perception of sound (GO:0007605);; Molecular Function: G-protein coupled photoreceptor activity (GO:0008020);; Biological Process: detection of visible light (GO:0009584);; Cellular Component: intracellular membrane-bounded organelle (GO:0043231);; Biological Process: multic…	--	[R]	General function prediction only	Collagen alpha-2(I) chain (Precursor) GN=COL1A2 OS=Canis familiaris (Dog) PE=2 SV=2	PREDICTED: tubby protein homolog isoform X3 [Oryctolagus cuniculus]
c154482.graph_c0	31.3087	63.5185	79.8933	5.85307	2.80574	17.6092	0.00282988	-2.66057	down	--	--	Biological Process: positive regulation of type IIa hypersensitivity (GO:0001798);; Biological Process: positive regulation of type III hypersensitivity (GO:0001805);; Biological Process: positive regulation of type I hypersensitivity (GO:0001812);; Biological Process: neutrophil activation involved in immune response (GO:0002283);; Biological Process: Fc receptor mediated stimulatory signaling p…	K07983|1e-50|mcc:720291|high affinity immunoglobulin epsilon receptor subunit gamma-like	--	--	High affinity immunoglobulin epsilon receptor subunit gamma (Precursor) GN=FCER1G OS=Macaca fascicularis (Crab-eating macaque) PE=3 SV=1	PREDICTED: uncharacterized protein LOC103012370 [Balaenoptera acutorostrata scammoni]
c188646.graph_c0	1.25843	0.778781	1.04245	3.15808	3.79922	5.11709	0.0010606	2.08906	up	--	--	--	--	--	--	--	hypothetical protein M91_02473, partial [Bos mutus]
c187137.graph_c0	59.079	40.164	60.3833	123.616	131.591	166.181	0.00269926	1.52822	up	[I]	Lipid transport and metabolism	Biological Process: arachidonic acid metabolic process (GO:0019369);; Molecular Function: protein homodimerization activity (GO:0042803);; Biological Process: acylglycerol catabolic process (GO:0046464);; Molecular Function: acylglycerol lipase activity (GO:0047372);; Biological Process: regulation of inflammatory response (GO:0050727);; Biological Process: regulation of sensory perception of pai…	K01054|0.0|rno:29254|Mgll, MAGL, MGC124942	[I]	Lipid transport and metabolism	--	PREDICTED: monoglyceride lipase isoform X3 [Canis lupus familiaris]
c178880.graph_c1	27.0678	27.28	148.796	461.291	430.623	358.304	2.31871e-06	2.75224	up	[I]	Lipid transport and metabolism	Molecular Function: transferase activity, transferring alkyl or aryl (other than methyl) groups (GO:0016765);;	K11778|0.0|rno:298541|Dhdds	[I]	Lipid transport and metabolism	--	PREDICTED: dehydrodolichyl diphosphate syntase complex subunit DHDDS isoform X1 [Loxodonta africana]
c85511.graph_c0	0.750276	1.43936	0.715626	2.81419	2.45206	4.00126	0.00315455	1.86203	up	--	--	--	K10361|5e-07|mcc:700077|MYO15A	--	--	--	PREDICTED: putative uncharacterized protein FLJ22184-like [Dasypus novemcinctus]
c186200.graph_c1	4.6829	4.01502	2.84348	0.672987	0.869585	1.01123	0.00134944	-2.02242	down	[RTKL]	--	Molecular Function: magnesium ion binding (GO:0000287);; Molecular Function: phosphatidylserine binding (GO:0001786);; Molecular Function: protein serine/threonine kinase activity (GO:0004674);; Molecular Function: ATP binding (GO:0005524);; Molecular Function: phosphatidylinositol-4,5-bisphosphate binding (GO:0005546);; Cellular Component: plasma membrane (GO:0005886);; Biological Process: prote…	K08798|0.0|mmu:226778|Mark1, AW491150, B930025N23Rik, Emk3, KIAA1477, mKIAA1477	[R]	General function prediction only	Serine/threonine-protein kinase SIK2 GN=SIK2 OS=Pongo abelii (Sumatran orangutan) PE=2 SV=1	PREDICTED: serine/threonine-protein kinase MARK1 isoform X1 [Ochotona princeps]
c180685.graph_c0	2.35497	4.73344	2.40608	0.550355	0.490434	0.533525	0.000222736	-2.37348	down	--	--	Molecular Function: Rho GTPase activator activity (GO:0005100);; Cellular Component: cytoplasm (GO:0005737);; Biological Process: activation of phospholipase C activity (GO:0007202);; Cellular Component: actin cytoskeleton (GO:0015629);; Molecular Function: phospholipase activator activity (GO:0016004);; Biological Process: positive regulation of Rho GTPase activity (GO:0032321);; Molecular Funct…	--	[TZ]	--	Rho GTPase-activating protein 36 (Precursor) GN=ARHGAP36 OS=Bos taurus (Bovine) PE=2 SV=1	PREDICTED: LOW QUALITY PROTEIN: rho GTPase-activating protein 6 [Loxodonta africana]
c181020.graph_c1	0.425049	0.697409	0.272878	1.32859	1.10501	1.45969	0.00423189	1.68831	up	--	--	Biological Process: ciliary or bacterial-type flagellar motility (GO:0001539);; Molecular Function: microtubule motor activity (GO:0003777);; Molecular Function: ATP binding (GO:0005524);; Cellular Component: axonemal dynein complex (GO:0005858);; Biological Process: ATP catabolic process (GO:0006200);; Biological Process: microtubule-based movement (GO:0007018);; Molecular Function: ATPase activ…	K10408|0.0|mmu:110084|Dnahc1, B230373P09Rik, DKFZp434A236, Dnah1, E030034C22Rik, MDHC7, MGC37121	[Z]	Cytoskeleton	--	PREDICTED: dynein heavy chain 1, axonemal [Erinaceus europaeus]
c157456.graph_c2	3.90263	9.87246	6.31176	1.16593	1.37147	2.0345	0.0021225	-1.95338	down	--	--	--	K10477|2e-61|mmu:208198|Btbd2, 2610037C03Rik, 4930512K17Rik	[S]	Function unknown	Parotid hormone (Precursor) OS=Sus scrofa (Pig) PE=1 SV=2	Ribosome-binding protein 1 [Tupaia chinensis]
c177291.graph_c0	2.08018	3.69156	2.21999	0.17514	0.187286	0.509353	9.63703e-06	-3.06852	down	[P]	Inorganic ion transport and metabolism	Molecular Function: delayed rectifier potassium channel activity (GO:0005251);; Cellular Component: Golgi apparatus (GO:0005794);; Cellular Component: voltage-gated potassium channel complex (GO:0008076);; Biological Process: regulation of ion transmembrane transport (GO:0034765);; Biological Process: protein homooligomerization (GO:0051260);; Biological Process: potassium ion transmembrane trans…	K04933|0.0|rno:83588|Kcns3	[P]	Inorganic ion transport and metabolism	Potassium voltage-gated channel subfamily S member 3 GN=KCNS3 OS=Oryctolagus cuniculus (Rabbit) PE=2 SV=1	PREDICTED: potassium voltage-gated channel subfamily S member 3 [Felis catus]
c186794.graph_c2	57.6385	69.0419	43.9527	14.596	8.8111	23.1073	6.63046e-05	-1.73341	down	--	--	--	--	[R]	General function prediction only	Cyclic nucleotide-gated cation channel beta-1 GN=CNGB1 OS=Bos taurus (Bovine) PE=1 SV=1	hypothetical protein TREES_T100008386 [Tupaia chinensis]
c184305.graph_c3	0.431256	1.08861	0.672382	1.57265	1.7618	3.48471	0.00468065	1.79965	up	--	--	--	K10591|2e-06|rno:25489|Nedd4, Nedd4a	--	--	--	--
c154291.graph_c0	34.4226	62.1452	44.5155	15.8146	15.5794	14.219	0.000890311	-1.41943	down	--	--	Molecular Function: single-stranded DNA binding (GO:0003697);; Cellular Component: nucleus (GO:0005634);; Biological Process: protein complex assembly (GO:0006461);; Biological Process: positive regulation of cell proliferation (GO:0008284);; Biological Process: prechordal plate formation (GO:0021501);; Biological Process: midbrain-hindbrain boundary initiation (GO:0021547);; Biological Process: …	--	[LKR]	--	Collagen alpha-1(III) chain GN=COL3A1 OS=Bos taurus (Bovine) PE=1 SV=1	PREDICTED: single-stranded DNA-binding protein 3 isoform X4 [Ochotona princeps]
c189309.graph_c0	7.60455	8.38557	7.48827	0.97303	0.594576	2.26386	0.000105806	-2.51867	down	--	--	--	--	--	--	--	PREDICTED: paired immunoglobulin-like type 2 receptor alpha [Camelus dromedarius]
c178621.graph_c0	6.40271	6.54002	4.80695	0.568848	0.276499	0.601585	1.96088e-07	-3.45831	down	--	--	Cellular Component: extracellular space (GO:0005615);; Cellular Component: alpha-amino-3-hydroxy-5-methyl-4-isoxazolepropionic acid selective glutamate receptor complex (GO:0032281);; Biological Process: protein oligomerization (GO:0051259);;	--	[W]	Extracellular structures	Myocilin, C-terminal fragment (Precursor) GN=MYOC OS=Bos taurus (Bovine) PE=2 SV=1	PREDICTED: noelin isoform X1 [Equus przewalskii]
c119278.graph_c0	38.791	17.3629	14.7881	59.8889	50.8535	75.7441	0.000718502	1.51661	up	--	--	Biological Process: defense response to bacterium (GO:0042742);; Biological Process: symbiosis, encompassing mutualism through parasitism (GO:0044403);; Biological Process: biological regulation (GO:0065007);;	K13916|5e-77|rno:316010|Camp, CRAMP	--	--	Antibacterial protein LL-37 (Precursor) GN=CAMP OS=Saguinus oedipus (Cotton-top tamarin) PE=3 SV=1	PREDICTED: cathelicidin antimicrobial peptide [Galeopterus variegatus]
c176845.graph_c0	11.6605	13.0857	14.1251	1.37762	1.26996	2.09994	3.03093e-07	-2.89551	down	[IQR]	--	Molecular Function: oxidoreductase activity (GO:0016491);; Biological Process: oxidation-reduction process (GO:0055114);;	K11170|1e-143|hsa:207063|DHRSX, CXorf11, DHRS5X, DHRS5Y, DHRSXY, DHRSY, SDR46C1	[Q]	Secondary metabolites biosynthesis, transport and catabolism	Retinol dehydrogenase 12 GN=RDH12 OS=Bos taurus (Bovine) PE=2 SV=1	PREDICTED: dehydrogenase/reductase SDR family member on chromosome X-like isoform 2 [Odobenus rosmarus divergens]
c115783.graph_c0	6.72	3.0317	5.0354	0	0	0	6.74762e-06	#NAME?	down	--	--	--	--	--	--	--	PREDICTED: DNA-packaging protein FI-like [Dasypus novemcinctus]
c174467.graph_c1	4.05835	5.69516	3.43184	0.191115	0.306553	0.111163	2.14247e-08	-4.19354	down	--	--	--	--	--	--	Serine/arginine repetitive matrix protein 1 GN=SRRM1 OS=Pongo abelii (Sumatran orangutan) PE=2 SV=1	PREDICTED: trinucleotide repeat-containing gene 18 protein-like [Sus scrofa]
c189582.graph_c0	2.15516	1.75692	1.42248	3.90199	4.03481	5.50271	0.000944795	1.47824	up	--	--	--	--	--	--	--	PREDICTED: FERM, RhoGEF and pleckstrin domain-containing protein 1 [Erinaceus europaeus]
c178891.graph_c0	2.12954	1.38723	2.52009	0.286295	0.10205	0.55508	0.00135948	-2.61524	down	--	--	Molecular Function: enzyme inhibitor activity (GO:0004857);; Cellular Component: extracellular region (GO:0005576);; Biological Process: iron ion transport (GO:0006826);; Biological Process: cellular iron ion homeostasis (GO:0006879);; Molecular Function: ferric iron binding (GO:0008199);;	--	--	--	Inhibitor of carbonic anhydrase (Precursor) GN=ICA OS=Sus scrofa (Pig) PE=1 SV=1	PREDICTED: inhibitor of carbonic anhydrase-like [Balaenoptera acutorostrata scammoni]
c182384.graph_c0	0.0887217	2.28436	0.325478	3.88247	4.41532	4.44481	9.76683e-05	2.5631	up	--	--	--	--	[W]	Extracellular structures	Keratin-associated protein 10-8 {ECO:0000250|UniProtKB:P60410} OS=Bos taurus (Bovine) PE=2 SV=1	PREDICTED: keratin-associated protein 26-1-like [Tupaia chinensis]
c187389.graph_c0	2.46627	2.59967	3.16168	0.715355	0.32209	0.481786	0.0005854	-2.26156	down	[L]	Replication, recombination and repair	--	--	[Z]	Cytoskeleton	Myosin-13 GN=MYH13 OS=Canis familiaris (Dog) PE=3 SV=1	PREDICTED: coiled-coil domain-containing protein 141 [Pteropus alecto]
c186163.graph_c6	10.8772	14.4938	16.2702	2.27329	1.60871	2.62508	1.62143e-08	-2.52267	down	--	--	Molecular Function: integrin binding (GO:0005178);; Cellular Component: cell-cell junction (GO:0005911);; Cellular Component: focal adhesion (GO:0005925);; Biological Process: cell-substrate junction assembly (GO:0007044);; Biological Process: heterophilic cell-cell adhesion (GO:0007157);; Biological Process: leukocyte cell-cell adhesion (GO:0007159);; Biological Process: integrin-mediated signal…	K06484|0.0|rno:315346|Itga5, Itga5_retired	[W]	Extracellular structures	Integrin alpha-V light chain (Precursor) GN=ITGAV OS=Bos taurus (Bovine) PE=1 SV=3	PREDICTED: integrin alpha-5 [Bubalus bubalis]
c189133.graph_c0	1.8092	3.57933	2.55376	0.472052	0.245572	0.949863	0.000360113	-2.11956	down	--	--	Molecular Function: fibronectin binding (GO:0001968);; Biological Process: blood vessel remodeling (GO:0001974);; Biological Process: heterophilic cell-cell adhesion (GO:0007157);; Biological Process: leukocyte cell-cell adhesion (GO:0007159);; Biological Process: integrin-mediated signaling pathway (GO:0007229);; Biological Process: heart development (GO:0007507);; Cellular Component: integrin c…	K06483|0.0|mmu:16401|Itga4, CD49D	[W]	Extracellular structures	Integrin alpha-V light chain (Precursor) GN=ITGAV OS=Bos taurus (Bovine) PE=1 SV=3	PREDICTED: integrin alpha-4 [Orcinus orca]
c188198.graph_c1	3.31016	7.46682	2.9282	0.750112	1.08113	1.06231	0.00608355	-2.02247	down	[T]	Signal transduction mechanisms	Molecular Function: nucleotide binding (GO:0000166);; Molecular Function: adenylate cyclase activity (GO:0004016);; Cellular Component: cytoplasm (GO:0005737);; Cellular Component: plasma membrane (GO:0005886);; Cellular Component: cilium (GO:0005929);; Biological Process: cAMP biosynthetic process (GO:0006171);; Biological Process: long-term memory (GO:0007616);; Cellular Component: integral com…	K08043|0.0|rno:64508|Adcy3	[C]	Energy production and conversion	Adenylate cyclase type 5 GN=ADCY5 OS=Oryctolagus cuniculus (Rabbit) PE=1 SV=1	Adenylate cyclase type 3 [Tupaia chinensis]
c182701.graph_c1	0.52183	0.766392	0.139225	10.8081	10.2891	12.4197	7.59691e-14	4.77274	up	--	--	Biological Process: sulfur compound metabolic process (GO:0006790);; Molecular Function: sulfotransferase activity (GO:0008146);;	K11823|1e-174|cfa:609410|SULT4A1	[R]	General function prediction only	Sulfotransferase 1A1 GN=SULT1A1 OS=Canis familiaris (Dog) PE=1 SV=1	PREDICTED: sulfotransferase 4A1 [Camelus dromedarius]
c89269.graph_c0	10.0244	16.3505	17.0673	2.32101	2.67289	1.45387	8.90403e-05	-2.53572	down	--	--	--	--	[S]	Function unknown	Pulmonary surfactant-associated protein D (Precursor) GN=SFTPD OS=Sus scrofa (Pig) PE=1 SV=1	PREDICTED: H/ACA ribonucleoprotein complex non-core subunit NAF1 [Ceratotherium simum simum]
c178659.graph_c0	3.56289	13.3129	12.238	0.914258	0.809098	1.10023	0.00271447	-3.17478	down	--	--	Biological Process: negative regulation of transcription from RNA polymerase II promoter (GO:0000122);; Biological Process: angiogenesis (GO:0001525);; Biological Process: vasculogenesis (GO:0001570);; Biological Process: inner cell mass cellular morphogenesis (GO:0001828);; Biological Process: heart looping (GO:0001947);; Biological Process: cardiogenic plate morphogenesis (GO:0003142);; Biologi…	K04495|0.0|rno:312936|Sox17	[K]	Transcription	Transcription factor SOX-9 GN=SOX9 OS=Sus scrofa (Pig) PE=2 SV=1	PREDICTED: transcription factor SOX-17-like [Sus scrofa]
c102650.graph_c0	79.6522	39.5705	47.9428	132.74	118.918	102.517	0.00642017	1.24004	up	--	--	Cellular Component: mitochondrion (GO:0005739);; Biological Process: oxidative phosphorylation (GO:0006119);; Biological Process: ATP biosynthetic process (GO:0006754);; Biological Process: negative regulation of ATP citrate synthase activity (GO:2000984);;	--	[S]	Function unknown	--	PREDICTED: coiled-coil-helix-coiled-coil-helix domain-containing protein 10, mitochondrial [Myotis lucifugus]
c177098.graph_c0	3.20919	8.90118	5.21984	0.69828	0.172316	1.62462	0.000619507	-2.67046	down	--	--	Molecular Function: insulin receptor binding (GO:0005158);; Molecular Function: phospholipid binding (GO:0005543);; Cellular Component: cytoplasm (GO:0005737);; Biological Process: Ras protein signal transduction (GO:0007265);;	--	[T]	Signal transduction mechanisms	Docking protein 2 GN=DOK2 OS=Bos taurus (Bovine) PE=2 SV=1	PREDICTED: docking protein 3 [Galeopterus variegatus]
c175583.graph_c0	0	0	0.0892328	4.8997	7.40754	5.1102	9.60718e-14	7.69827	up	--	--	Molecular Function: G-protein coupled receptor activity (GO:0004930);; Molecular Function: olfactory receptor activity (GO:0004984);; Cellular Component: plasma membrane (GO:0005886);; Biological Process: G-protein coupled receptor signaling pathway (GO:0007186);; Cellular Component: integral component of membrane (GO:0016021);; Biological Process: detection of chemical stimulus involved in senso…	K04257|1e-73|rno:405937|Olr446	--	--	Olfactory receptor-like protein OLF2 OS=Canis familiaris (Dog) PE=3 SV=1	Olfactory receptor 5G3 [Pteropus alecto]
c179787.graph_c0	29.1921	22.8468	25.2557	3.40484	2.86075	5.55227	8.94847e-09	-2.59214	down	--	--	Cellular Component: endoplasmic reticulum (GO:0005783);; Cellular Component: lipid particle (GO:0005811);;	K13999|0.0|mmu:216197|Ckap4, 5630400A09Rik, CLIMP-63, P63	--	--	Collagen alpha-1(I) chain (Precursor) GN=COL1A1 OS=Canis familiaris (Dog) PE=1 SV=1	PREDICTED: cytoskeleton-associated protein 4 [Dasypus novemcinctus]
c189818.graph_c0	46.2765	70.9478	71.302	13.8182	10.1144	15.2151	2.22112e-06	-2.09965	down	--	--	Cellular Component: mitochondrion (GO:0005739);; Biological Process: inflammatory response (GO:0006954);; Molecular Function: superoxide-generating NADPH oxidase activity (GO:0016175);; Biological Process: cytochrome complex assembly (GO:0017004);; Molecular Function: SH3 domain binding (GO:0017124);; Molecular Function: heme binding (GO:0020037);; Biological Process: electron transport chain (GO…	K08009|1e-132|mmu:13057|Cyba, b558, nmf333, p22phox	--	--	Cytochrome b-245 light chain GN=CYBA OS=Oryctolagus cuniculus (Rabbit) PE=2 SV=3	PREDICTED: cytochrome b-245 light chain-like [Myotis lucifugus]
c188299.graph_c0	188.121	263.603	200.809	57.1616	46.4439	147.699	0.00592925	-1.26604	down	--	--	Cellular Component: lysosome (GO:0005764);; Cellular Component: external side of plasma membrane (GO:0009897);; Cellular Component: integral component of membrane (GO:0016021);; Biological Process: antigen processing and presentation of exogenous peptide antigen via MHC class II (GO:0019886);; Biological Process: response to interferon-gamma (GO:0034341);; Molecular Function: peptide antigen bind…	K06752|1e-157|mmu:14960|H2-Aa, Aalpha, H-2Aa, H2Aa, I-Aalpha, IAalpha, Ia-1, Ia1	--	--	SLA class II histocompatibility antigen, DQ haplotype D alpha chain (Precursor) OS=Sus scrofa (Pig) PE=2 SV=1	MHC class II DQA [Ovis aries]
c166961.graph_c0	38.2809	76.6464	67.3276	15.8217	15.8754	14.1892	4.70097e-05	-1.78524	down	[A]	RNA processing and modification	Molecular Function: nucleic acid binding (GO:0003676);; Biological Process: mRNA processing (GO:0006397);; Molecular Function: zinc ion binding (GO:0008270);; Biological Process: RNA splicing (GO:0008380);; Cellular Component: catalytic step 2 spliceosome (GO:0071013);;	K12826|0.0|rno:299620|Sf3a2	[A]	RNA processing and modification	Splicing factor 3A subunit 2 GN=SF3A2 OS=Bos taurus (Bovine) PE=2 SV=1	PREDICTED: splicing factor 3A subunit 2 isoform X1 [Myotis brandtii]
c180725.graph_c1	5.99142	4.2214	6.30406	1.46345	1.02699	2.28764	0.0089033	-1.68562	down	--	--	--	--	[R]	General function prediction only	--	PREDICTED: mitochondrial calcium uniporter regulatory subunit MCUb [Oryctolagus cuniculus]
c177381.graph_c0	1.36071	3.18399	1.67977	0.360059	0.385028	0.279238	0.000324156	-2.36075	down	--	--	--	--	[T]	Signal transduction mechanisms	RUN domain-containing protein 3B GN=RUNDC3B OS=Macaca fascicularis (Crab-eating macaque) PE=2 SV=1	PREDICTED: RUN domain-containing protein 3B [Panthera tigris altaica]
c187594.graph_c11	7.49265	11.8673	3.55714	0.612287	0.654748	0.712276	0.000823391	-3.31675	down	--	--	Biological Process: behavior (GO:0007610);; Cellular Component: integral component of membrane (GO:0016021);; Molecular Function: sphingosine-1-phosphate receptor activity (GO:0038036);;	K04292|3e-24|mmu:14739|S1pr2, 1100001A16Rik, Edg5, Gpcr13, H218, LPb2, S1P2	--	--	Sphingosine 1-phosphate receptor 1 GN=S1PR1 OS=Bos taurus (Bovine) PE=2 SV=1	Sphingosine 1-phosphate receptor 2 [Pteropus alecto]
c184627.graph_c0	6.58039	12.7375	9.04379	1.42697	1.33519	2.54188	0.000117433	-2.25953	down	--	--	--	--	--	--	CD99 antigen-like protein 2 (Precursor) GN=CD99L2 OS=Bos taurus (Bovine) PE=2 SV=1	PREDICTED: CD99 antigen-like protein 2 [Orycteropus afer afer]
c80761.graph_c0	0.489725	0.769188	0.279466	1.81422	1.29335	1.58286	0.00243171	1.82891	up	--	--	--	K12328|3e-14|bta:615348|PPP1R14A	--	--	Protein phosphatase 1 regulatory subunit 14A GN=CPI17 OS=Sus scrofa (Pig) PE=1 SV=1	protein phosphatase 1 regulatory subunit 14A [Bos taurus]
c181775.graph_c1	4.17206	3.29497	4.18244	0.688619	0.306822	1.26837	0.000740167	-2.27701	down	--	--	Biological Process: cytokine production (GO:0001816);; Biological Process: inflammatory response to antigenic stimulus (GO:0002437);; Molecular Function: guanyl-nucleotide exchange factor activity (GO:0005085);; Molecular Function: calcium ion binding (GO:0005509);; Cellular Component: intracellular (GO:0005622);; Biological Process: regulation of phosphatidylinositol 3-kinase signaling (GO:00140…	K04350|0.0|rno:29434|Rasgrp1, Rasgrp	[T]	Signal transduction mechanisms	RAS guanyl-releasing protein 4 GN=RASGRP4 OS=Bos taurus (Bovine) PE=2 SV=1	PREDICTED: RAS guanyl-releasing protein 1 isoform X1 [Orycteropus afer afer]
c158748.graph_c0	0.499592	0.180158	0.261824	1.63595	2.22651	1.21107	0.000558822	2.58667	up	[H]	Coenzyme transport and metabolism	Biological Process: regulation of heart rate (GO:0002027);; Molecular Function: calcium ion binding (GO:0005509);; Molecular Function: protein binding (GO:0005515);; Cellular Component: voltage-gated calcium channel complex (GO:0005891);; Biological Process: regulation of cell communication by electrical coupling (GO:0010649);; Biological Process: regulation of cardiac muscle contraction by regul…	--	--	--	Calsequestrin-2 (Precursor) GN=CASQ2 OS=Canis familiaris (Dog) PE=1 SV=1	PREDICTED: calsequestrin-2 [Equus caballus]
c185722.graph_c0	4.47138	12.5449	7.33769	1.75445	1.26765	2.48224	0.00393715	-1.95597	down	--	--	Cellular Component: integral component of membrane (GO:0016021);; Molecular Function: transferase activity, transferring glycosyl groups (GO:0016757);;	--	--	--	Glycosyltransferase 8 domain-containing protein 2 GN=GLT8D2 OS=Bos taurus (Bovine) PE=2 SV=1	PREDICTED: glycosyltransferase 8 domain-containing protein 2 isoform X1 [Galeopterus variegatus]
c123171.graph_c0	0.467879	0.79948	0.475318	1.89995	2.24557	2.90818	0.000668275	2.19932	up	--	--	--	K05746|5e-07|dre:563805|enah, id:ibd2798, si:ch211-215p14.1	--	--	--	--
c189362.graph_c2	0.493828	0.634608	0.724648	3.11832	2.93442	3.1197	0.00015224	2.47956	up	--	--	--	K10350|6e-15|ssc:100516616|protein zyg-11 homolog A-like	--	--	--	PREDICTED: LOW QUALITY PROTEIN: protein zyg-11 homolog A [Myotis davidii]
c186653.graph_c1	8.8677	13.7259	17.1586	3.44673	3.64371	5.44268	0.00500117	-1.52249	down	[R]	General function prediction only	Molecular Function: catalytic activity (GO:0003824);; Biological Process: metabolic process (GO:0008152);;	K01175|0.0|mmu:83965|Enpp5, AW061004, D17Abb1e, E-NPP_5, KIAA4152, mKIAA4152	[R]	General function prediction only	Bis(5&apos;-adenosyl)-triphosphatase ENPP4 (Precursor) GN=ENPP4 OS=Bos taurus (Bovine) PE=2 SV=1	PREDICTED: ectonucleotide pyrophosphatase/phosphodiesterase family member 5 isoform X1 [Oryctolagus cuniculus]
c182564.graph_c1	27.1051	29.3588	21.2406	8.3766	7.5017	13.769	0.00570135	-1.24745	down	[P]	Inorganic ion transport and metabolism	Molecular Function: magnesium ion binding (GO:0000287);; Molecular Function: phospholipid-translocating ATPase activity (GO:0004012);; Molecular Function: ATP binding (GO:0005524);; Cellular Component: integral component of membrane (GO:0016021);; Molecular Function: cation-transporting ATPase activity (GO:0019829);;	K01530|0.0|rno:100364800|Probable phospholipid-transporting ATPase ID-like	[R]	General function prediction only	Phospholipid-transporting ATPase IB GN=ATP8A2 OS=Bos taurus (Bovine) PE=1 SV=4	PREDICTED: probable phospholipid-transporting ATPase ID isoform X2 [Equus przewalskii]
c166913.graph_c0	2.15804	1.20067	1.38948	0.183549	0.130852	0.213524	0.000601998	-3.04248	down	--	--	Molecular Function: growth factor activity (GO:0008083);;	K04358|1e-43|rno:170579|Fgf22	[T]	Signal transduction mechanisms	Fibroblast growth factor 7 (Precursor) GN=FGF7 OS=Sus scrofa (Pig) PE=2 SV=1	PREDICTED: fibroblast growth factor 22 [Galeopterus variegatus]
c179849.graph_c0	10.5625	14.931	14.7425	2.5252	1.89752	6.5897	0.00330535	-1.77151	down	--	--	Cellular Component: plasma membrane (GO:0005886);;	K06523|1e-146|mmu:15896|Icam2, CD102, Icam-2, Ly-60	--	--	Intercellular adhesion molecule 2 (Precursor) GN=ICAM2 OS=Gorilla gorilla gorilla (Lowland gorilla) PE=2 SV=1	PREDICTED: intercellular adhesion molecule 2 [Dasypus novemcinctus]
c169998.graph_c1	20.6209	17.342	10.793	80.2332	80.2454	67.7207	7.42798e-09	2.41497	up	[IQR]	--	Cellular Component: nucleus (GO:0005634);; Cellular Component: mitochondrion (GO:0005739);; Biological Process: fatty acid beta-oxidation (GO:0006635);; Molecular Function: 2,4-dienoyl-CoA reductase (NADPH) activity (GO:0008670);; Biological Process: protein homotetramerization (GO:0051289);; Molecular Function: NADPH binding (GO:0070402);;	K13236|9e-67|rno:117543|Decr1	[R]	General function prediction only	Peroxisomal trans-2-enoyl-CoA reductase GN=PECR OS=Pongo abelii (Sumatran orangutan) PE=2 SV=1	2,4-dienoyl-CoA reductase, mitochondrial [Tupaia chinensis]
c190048.graph_c0	8.2888	14.7797	17.9858	0.734993	0.785964	2.85007	0.000103042	-3.15571	down	--	--	Molecular Function: hydrolase activity (GO:0016787);;	--	[R]	General function prediction only	Liver carboxylesterase 1 (Precursor) OS=Oryctolagus cuniculus (Rabbit) PE=1 SV=3	PREDICTED: liver carboxylesterase 1 [Erinaceus europaeus]
c189611.graph_c0	1749.8	1235.8	1835.1	348.415	370.309	391.124	0.000179986	-1.97648	down	[J]	Translation, ribosomal structure and biogenesis	Molecular Function: structural constituent of ribosome (GO:0003735);; Biological Process: translation (GO:0006412);; Cellular Component: cytosolic small ribosomal subunit (GO:0022627);;	K02973|1e-102|pon:100433864|40S ribosomal protein S23-like	[J]	Translation, ribosomal structure and biogenesis	40S ribosomal protein S23 GN=RPS23 OS=Bos taurus (Bovine) PE=2 SV=1	PREDICTED: 40S ribosomal protein S23 [Panthera tigris altaica]
c188433.graph_c0	3.71067	2.56232	2.01914	0.532725	0.435629	1.16653	0.00661708	-1.86179	down	--	--	--	--	[S]	Function unknown	--	PREDICTED: piezo-type mechanosensitive ion channel component 2 [Tupaia chinensis]
c182330.graph_c1	4.98016	3.40754	6.07848	45.8248	44.9989	28.652	2.02724e-06	3.21799	up	[I]	Lipid transport and metabolism	Molecular Function: glycerol-3-phosphate O-acyltransferase activity (GO:0004366);; Cellular Component: endoplasmic reticulum membrane (GO:0005789);; Biological Process: triglyceride biosynthetic process (GO:0019432);; Biological Process: regulation of TOR signaling (GO:0032006);;	K13506|0.0|rno:305166|Agpat9, MGC114395	[I]	Lipid transport and metabolism	Glycerol-3-phosphate acyltransferase 4 (Precursor) GN=AGPAT6 OS=Pongo abelii (Sumatran orangutan) PE=2 SV=2	PREDICTED: glycerol-3-phosphate acyltransferase 3 isoform X2 [Oryctolagus cuniculus]
c166182.graph_c0	0.559399	0.77022	0.596995	1.27166	1.35984	2.79428	0.00892968	1.62595	up	--	--	--	--	--	--	--	PREDICTED: uncharacterized protein C2orf15 homolog [Ceratotherium simum simum]
c173499.graph_c1	0.505553	0.638075	0.463659	3.24823	1.59593	6.33184	0.0056518	2.91496	up	--	--	Molecular Function: transporter activity (GO:0005215);; Cellular Component: intracellular (GO:0005622);; Biological Process: transport (GO:0006810);; Cellular Component: integral component of membrane (GO:0016021);;	--	[I]	Lipid transport and metabolism	SEC14-like protein 2 GN=SEC14L2 OS=Bos taurus (Bovine) PE=1 SV=2	PREDICTED: LOW QUALITY PROTEIN: SEC14-like protein 4 [Trichechus manatus latirostris]
c188692.graph_c1	5.22071	10.4913	6.07268	0.849093	0.548569	1.66683	2.85424e-07	-2.68038	down	--	--	--	--	[S]	Function unknown	Lipoma HMGIC fusion partner-like 4 protein GN=LHFPL4 OS=Bos taurus (Bovine) PE=2 SV=1	PREDICTED: lipoma HMGIC fusion partner-like 2 protein [Pteropus alecto]
c184127.graph_c0	2.78294	3.90652	3.73511	0.94295	0.504171	1.20663	0.00632851	-1.82617	down	[G]	Carbohydrate transport and metabolism	Molecular Function: nucleotide binding (GO:0000166);; Biological Process: glycogen catabolic process (GO:0005980);; Molecular Function: glycogen phosphorylase activity (GO:0008184);; Molecular Function: pyridoxal phosphate binding (GO:0030170);;	K00688|0.0|rno:24701|Pygm, Muscpho	[G]	Carbohydrate transport and metabolism	Glycogen phosphorylase, muscle form GN=PYGM OS=Oryctolagus cuniculus (Rabbit) PE=1 SV=3	PREDICTED: glycogen phosphorylase, muscle form isoform X3 [Bubalus bubalis]
c172201.graph_c0	1.03014	3.12043	1.42766	0.31802	0.226716	0.369953	0.00954187	-2.39053	down	--	--	--	K06773|0.0|mmu:210094|Iglon5, A230106M20Rik, Gm1431	[T]	Signal transduction mechanisms	Opioid-binding protein/cell adhesion molecule (Precursor) GN=OPCML OS=Bos taurus (Bovine) PE=1 SV=1	PREDICTED: igLON family member 5 [Oryctolagus cuniculus]
c166773.graph_c0	1.58452	1.5999	0.900053	5.89361	5.84673	13.5469	8.81725e-05	2.75301	up	[M]	Cell wall/membrane/envelope biogenesis	--	--	--	--	Transmembrane protein 169 GN=TMEM169 OS=Bos taurus (Bovine) PE=2 SV=1	PREDICTED: transmembrane protein 169 [Leptonychotes weddellii]
c189278.graph_c3	1.6911	2.97234	1.28672	0.435055	0.093045	0.809761	0.00339439	-2.01611	down	--	--	Molecular Function: calcium ion binding (GO:0005509);; Cellular Component: plasma membrane (GO:0005886);; Biological Process: homophilic cell adhesion (GO:0007156);; Cellular Component: integral component of membrane (GO:0016021);;	--	[T]	Signal transduction mechanisms	Protein delta homolog 2 (Precursor) GN=DLK2 OS=Bos taurus (Bovine) PE=2 SV=1	PREDICTED: protocadherin Fat 4-like [Balaenoptera acutorostrata scammoni]
c181043.graph_c0	4.02307	7.35695	4.78839	1.24198	1.2617	1.73376	0.00770789	-1.74891	down	--	--	--	--	--	--	GTPase IMAP family member 6 GN=GIMAP6 OS=Bos taurus (Bovine) PE=2 SV=1	PREDICTED: GTPase IMAP family member 1 isoform X1 [Oryctolagus cuniculus]
c183559.graph_c0	14.842	16.0352	18.7558	117.922	100.753	113.918	2.9867e-10	2.91057	up	[O]	Posttranslational modification, protein turnover, chaperones	Molecular Function: voltage-gated anion channel activity (GO:0008308);; Biological Process: protein transport (GO:0015031);; Cellular Component: integral component of membrane (GO:0016021);; Cellular Component: Golgi-associated vesicle membrane (GO:0030660);; Cellular Component: Golgi cisterna membrane (GO:0032580);; Biological Process: skin development (GO:0043588);; Biological Process: regulati…	--	[T]	Signal transduction mechanisms	Golgi pH regulator GN=GPR89A OS=Bos taurus (Bovine) PE=2 SV=2	PREDICTED: Golgi pH regulator B isoform X1 [Oryctolagus cuniculus]
c119937.graph_c1	3.73799	10.2935	10.8145	1.12118	0.31551	1.44157	0.00177195	-2.96268	down	--	--	Molecular Function: actin binding (GO:0003779);; Biological Process: immune response (GO:0006955);; Cellular Component: vesicle membrane (GO:0012506);; Biological Process: endosomal transport (GO:0016197);; Biological Process: actin filament polymerization (GO:0030041);; Biological Process: actin filament-based movement (GO:0030048);; Biological Process: T cell activation (GO:0042110);; Molecular…	K05747|0.0|mmu:22376|Was, U42471, Wasp	[TZ]	--	Neural Wiskott-Aldrich syndrome protein GN=WASL OS=Bos taurus (Bovine) PE=1 SV=1	PREDICTED: wiskott-Aldrich syndrome protein [Mustela putorius furo]
c178673.graph_c0	1.9114	3.01072	4.48769	0.371747	0.454317	0.679572	0.00468468	-2.51436	down	--	--	Molecular Function: iron ion binding (GO:0005506);; Molecular Function: calcium ion binding (GO:0005509);; Molecular Function: oxidoreductase activity, acting on paired donors, with incorporation or reduction of molecular oxygen, 2-oxoglutarate as one donor, and incorporation of one atom each of oxygen into both donors (GO:0016706);; Molecular Function: L-ascorbic acid binding (GO:0031418);; Biol…	K06711|0.0|mmu:74443|P4htm, 4933406E20Rik, AI853847, BB128974, MGC130597, Ph-4	[E]	Amino acid transport and metabolism	Prolyl 4-hydroxylase subunit alpha-1 (Precursor) GN=P4HA1 OS=Pongo abelii (Sumatran orangutan) PE=2 SV=1	PREDICTED: transmembrane prolyl 4-hydroxylase, partial [Galeopterus variegatus]
c188094.graph_c1	3.43466	6.20883	2.60132	0.692632	0.164592	0.537161	3.26969e-05	-2.92199	down	--	--	Biological Process: morphogenesis of an epithelial sheet (GO:0002011);; Molecular Function: sequence-specific DNA binding transcription factor activity (GO:0003700);; Cellular Component: nucleus (GO:0005634);; Biological Process: regulation of transcription, DNA-templated (GO:0006355);; Biological Process: anterior/posterior pattern specification (GO:0009952);; Biological Process: dorsal/ventral …	--	[R]	General function prediction only	Homeobox protein Hox-A2 GN=HOXA2 OS=Bos taurus (Bovine) PE=2 SV=1	PREDICTED: homeobox protein Hox-B2 [Ceratotherium simum simum]
c186816.graph_c0	7.2129	17.0504	12.6154	2.45699	2.39891	4.32462	0.000390392	-1.84031	down	--	--	Molecular Function: receptor activity (GO:0004872);; Biological Process: multicellular organismal development (GO:0007275);; Cellular Component: membrane (GO:0016020);;	K06840|0.0|mmu:218877|Sema3g, AK129018	[T]	Signal transduction mechanisms	Semaphorin-3C (Precursor) GN=SEMA3C OS=Bos taurus (Bovine) PE=2 SV=1	PREDICTED: semaphorin-3G isoform X2 [Oryctolagus cuniculus]
c183332.graph_c0	16.7997	16.5745	21.3545	4.27368	4.92709	5.20463	0.000190191	-1.77292	down	[R]	General function prediction only	Molecular Function: GTP binding (GO:0005525);; Cellular Component: intracellular (GO:0005622);; Biological Process: small GTPase mediated signal transduction (GO:0007264);;	K07949|1e-155|ptr:736445|ARL5A	[U]	Intracellular trafficking, secretion, and vesicular transport	ADP-ribosylation factor-like protein 5A GN=ARL5A OS=Bos taurus (Bovine) PE=2 SV=1	PREDICTED: ADP-ribosylation factor-like protein 5A isoform X1 [Erinaceus europaeus]
c187108.graph_c0	118.053	251.762	253.501	37.3441	24.0022	48.7787	0.000188382	-2.34115	down	--	--	Molecular Function: integrin binding (GO:0005178);; Cellular Component: basement membrane (GO:0005604);; Biological Process: proteolysis (GO:0006508);; Molecular Function: enzyme activator activity (GO:0008047);; Molecular Function: metalloendopeptidase inhibitor activity (GO:0008191);; Molecular Function: metallopeptidase activity (GO:0008237);; Biological Process: negative regulation of cell pr…	--	[R]	General function prediction only	Metalloproteinase inhibitor 2 (Precursor) GN=TIMP2 OS=Canis familiaris (Dog) PE=2 SV=2	PREDICTED: metalloproteinase inhibitor 2 [Equus przewalskii]
c166194.graph_c1	67.1821	69.7336	135.397	9.30796	7.92448	21.3228	0.00444132	-2.74084	down	--	--	Cellular Component: nucleus (GO:0005634);; Cellular Component: centrosome (GO:0005813);; Cellular Component: microtubule (GO:0005874);; Cellular Component: plasma membrane (GO:0005886);; Cellular Component: cell-cell adherens junction (GO:0005913);; Molecular Function: microtubule binding (GO:0008017);; Molecular Function: Rab GTPase binding (GO:0017137);; Biological Process: DNA damage response,…	--	[S]	Function unknown	Protein NDRG1 GN=Ndrg1 OS=Macaca fascicularis (Crab-eating macaque) PE=2 SV=1	PREDICTED: protein NDRG1 [Oryctolagus cuniculus]
c181067.graph_c4	0.782677	0.395137	1.10749	2.95125	3.23897	3.97529	0.000509594	2.25984	up	--	--	--	--	--	--	LINE-1 reverse transcriptase homolog OS=Nycticebus coucang (Slow loris) PE=3 SV=1	hypothetical protein M91_08673 [Bos mutus]
c192689.graph_c0	0.340875	0.382426	0.194523	1.52587	1.01277	1.65264	0.000102437	2.369	up	--	--	--	--	--	--	--	hypothetical protein PAL_GLEAN10020681 [Pteropus alecto]
c185816.graph_c0	2.80363	3.70187	3.16468	0	0	0	2.58525e-11	#NAME?	down	--	--	--	--	--	--	Serine/arginine repetitive matrix protein 1 GN=SRRM1 OS=Pongo abelii (Sumatran orangutan) PE=2 SV=1	PREDICTED: uncharacterized protein DDB_G0271670-like [Galeopterus variegatus]
c182337.graph_c0	10.9916	12.8333	11.3065	3.22065	2.79572	3.70252	0.00195663	-1.68781	down	--	--	--	--	--	--	Protein FAM69A GN=FAM69A OS=Pongo abelii (Sumatran orangutan) PE=2 SV=1	PREDICTED: protein FAM69A isoform X1 [Pantholops hodgsonii]
c188015.graph_c0	5.36433	8.16652	9.02927	1.82267	1.72702	1.69089	0.000268387	-1.92253	down	--	--	Molecular Function: N-acetylgalactosamine 4-O-sulfotransferase activity (GO:0001537);; Biological Process: chondrocyte development (GO:0002063);; Biological Process: respiratory gaseous exchange (GO:0007585);; Biological Process: post-embryonic development (GO:0009791);; Cellular Component: integral component of membrane (GO:0016021);; Biological Process: carbohydrate biosynthetic process (GO:001…	K01017|0.0|rno:314694|Chst11, C4ST1	[MW]	--	Carbohydrate sulfotransferase 10 GN=CHST10 OS=Pongo abelii (Sumatran orangutan) PE=2 SV=1	PREDICTED: carbohydrate sulfotransferase 11 isoform X1 [Tupaia chinensis]
c186394.graph_c0	0.894057	0.943768	0.477072	1.66546	2.74689	3.97337	0.00118859	2.00234	up	--	--	--	--	--	--	--	PREDICTED: putative uncharacterized protein FLJ22184-like [Mustela putorius furo]
c168308.graph_c0	19.0866	34.6292	24.7258	3.93588	5.31641	5.78352	0.000449423	-2.1979	down	[RTKL]	--	Biological Process: positive regulation of protein phosphorylation (GO:0001934);; Molecular Function: protein serine/threonine kinase activity (GO:0004674);; Molecular Function: ATP binding (GO:0005524);; Cellular Component: nucleus (GO:0005634);; Cellular Component: Golgi apparatus (GO:0005794);; Cellular Component: centrosome (GO:0005813);; Cellular Component: spindle microtubule (GO:0005876);;…	--	[T]	Signal transduction mechanisms	Casein kinase I isoform delta GN=CSNK1D OS=Bos taurus (Bovine) PE=2 SV=2	PREDICTED: casein kinase I isoform epsilon-like isoform X1 [Capra hircus]
c187604.graph_c0	2.03635	2.82212	3.72056	0.388284	0.355895	0.838857	0.000486049	-2.33044	down	--	--	Cellular Component: extracellular region (GO:0005576);; Biological Process: multicellular organismal development (GO:0007275);; Biological Process: spermatogenesis (GO:0007283);; Biological Process: cell differentiation (GO:0030154);;	--	--	--	Spermatogenesis-associated protein 6 (Precursor) GN=SPATA6 OS=Bos taurus (Bovine) PE=2 SV=2	PREDICTED: spermatogenesis-associated protein 6 [Ovis aries]
c120218.graph_c0	0	0	0	6.51935	5.96353	10.6907	6.6204e-21	Inf	up	--	--	--	--	--	--	--	hypothetical protein M91_12495, partial [Bos mutus]
c141045.graph_c2	0.969835	1.04175	1.19605	0.286661	0.122616	0.366821	0.00429255	-1.91915	down	--	--	Molecular Function: G-protein coupled receptor activity (GO:0004930);; Biological Process: G-protein coupled receptor signaling pathway (GO:0007186);; Cellular Component: integral component of membrane (GO:0016021);;	K08427|0.0|rno:314213|Gpr135	[R]	General function prediction only	Histamine H2 receptor GN=HRH2 OS=Pongo pygmaeus (Bornean orangutan) PE=3 SV=1	PREDICTED: probable G-protein coupled receptor 135 [Odobenus rosmarus divergens]
c166234.graph_c0	1.96129	0.883532	0.907685	4.56903	5.06519	7.70456	8.65614e-05	2.31429	up	--	--	Biological Process: single-organism cellular process (GO:0044763);;	--	[A]	RNA processing and modification	Wiskott-Aldrich syndrome protein family member 2 GN=WASF2 OS=Bos taurus (Bovine) PE=2 SV=1	PREDICTED: neural Wiskott-Aldrich syndrome protein [Eptesicus fuscus]
c183598.graph_c0	12.3092	21.0211	17.328	1.87227	1.73516	4.70866	2.26361e-08	-2.48612	down	--	--	Biological Process: cell adhesion (GO:0007155);; Biological Process: integrin-mediated signaling pathway (GO:0007229);; Cellular Component: integrin complex (GO:0008305);;	K06583|0.0|mmu:16404|Itga7, [a]7, alpha7	[W]	Extracellular structures	Integrin alpha-3 light chain (Precursor) GN=ITGA3 OS=Bos taurus (Bovine) PE=3 SV=1	PREDICTED: integrin alpha-7 isoform X5 [Felis catus]
c189487.graph_c0	1.11077	2.56355	1.18643	6.57128	6.25245	5.70277	4.19521e-06	2.16735	up	--	--	--	--	--	--	--	PREDICTED: protein RIC-3 isoform 1 [Trichechus manatus latirostris]
c189363.graph_c2	13.4368	11.4426	11.0717	31.1944	30.8569	29.6818	0.000847782	1.52092	up	[G]	Carbohydrate transport and metabolism	Cellular Component: integral component of membrane (GO:0016021);; Biological Process: transmembrane transport (GO:0055085);;	K08175|0.0|rno:499462|RGD1559971	--	--	Major facilitator superfamily domain-containing protein 4 GN=MFSD4 OS=Pongo abelii (Sumatran orangutan) PE=2 SV=1	PREDICTED: sodium-dependent glucose transporter 1 isoform X1 [Bison bison bison]
c186649.graph_c0	8.5069	8.5618	7.81953	2.28365	2.17746	2.96651	0.00174776	-1.59109	down	--	--	Biological Process: angiogenesis (GO:0001525);; Molecular Function: adrenomedullin receptor activity (GO:0001605);; Molecular Function: calcitonin gene-related polypeptide receptor activity (GO:0001635);; Molecular Function: calcitonin receptor activity (GO:0004948);; Cellular Component: lysosome (GO:0005764);; Cellular Component: endosome (GO:0005768);; Cellular Component: endoplasmic reticulum …	K04577|0.0|mmu:54598|Calcrl, AV071593, CRLR	[T]	Signal transduction mechanisms	Calcitonin gene-related peptide type 1 receptor (Precursor) GN=CALCRL OS=Sus scrofa (Pig) PE=1 SV=1	PREDICTED: calcitonin gene-related peptide type 1 receptor [Oryctolagus cuniculus]
c187908.graph_c0	23.1087	42.4067	37.1752	10.2073	9.43451	15.8072	0.00199138	-1.37504	down	[R]	General function prediction only	Biological Process: protein depalmitoylation (GO:0002084);; Cellular Component: extracellular space (GO:0005615);; Cellular Component: nucleus (GO:0005634);; Cellular Component: lysosome (GO:0005764);; Cellular Component: Golgi apparatus (GO:0005794);; Biological Process: apoptotic DNA fragmentation (GO:0006309);; Biological Process: lysosomal lumen acidification (GO:0007042);; Biological Process…	K01074|0.0|mmu:19063|Ppt1, 9530043G02Rik, AA960502, C77813, CLN1, D4Ertd184e, INCL, MGC107420, PPT	[IO]	--	Palmitoyl-protein thioesterase 1 (Precursor) GN=PPT1 OS=Macaca fascicularis (Crab-eating macaque) PE=2 SV=1	PREDICTED: palmitoyl-protein thioesterase 1 [Galeopterus variegatus]
c187127.graph_c0	2.80677	3.38933	2.00369	0.513746	0.535287	0.475049	0.000149434	-2.22692	down	--	--	Molecular Function: triglyceride lipase activity (GO:0004806);; Biological Process: neuroblast proliferation (GO:0007405);; Biological Process: arachidonic acid metabolic process (GO:0019369);; Biological Process: neurotransmitter biosynthetic process (GO:0042136);; Biological Process: endocannabinoid signaling pathway (GO:0071926);;	K13806|0.0|mmu:269060|Dagla, KIAA0659, Nsddr	[IOT]	--	--	PREDICTED: sn1-specific diacylglycerol lipase alpha [Ochotona princeps]
c179752.graph_c0	54.8927	34.915	44.6338	145.475	142.753	117.788	0.000100556	1.75757	up	[S]	Function unknown	Cellular Component: mitochondrion (GO:0005739);; Cellular Component: lipid particle (GO:0005811);; Molecular Function: oxidoreductase activity (GO:0016491);; Cellular Component: midbody (GO:0030496);; Biological Process: oxidation-reduction process (GO:0055114);;	--	[S]	Function unknown	Saccharopine dehydrogenase-like oxidoreductase GN=SCCPDH OS=Pongo abelii (Sumatran orangutan) PE=2 SV=1	PREDICTED: saccharopine dehydrogenase-like oxidoreductase isoform X2 [Physeter catodon]
c184998.graph_c1	2.10428	3.08081	3.24223	10.9989	10.5894	5.82364	0.00947063	1.92004	up	--	--	--	--	--	--	--	PREDICTED: uncharacterized protein C6orf141 homolog [Galeopterus variegatus]
c120292.graph_c0	20.1825	22.7347	23.2425	3.36212	1.34823	5.02864	6.54145e-07	-2.64485	down	--	--	Molecular Function: collagen binding (GO:0005518);; Cellular Component: fibrillar collagen (GO:0005583);; Cellular Component: extracellular space (GO:0005615);; Cellular Component: intracellular (GO:0005622);; Biological Process: fatty acid metabolic process (GO:0006631);; Biological Process: triglyceride metabolic process (GO:0006641);; Biological Process: cell-matrix adhesion (GO:0007160);; Mol…	K06252|0.0|mmu:81877|Tnxb, TN-MHC, Tnx, tenascin-X	[TW]	--	Tenascin (Precursor) GN=TNC OS=Sus scrofa (Pig) PE=1 SV=1	PREDICTED: LOW QUALITY PROTEIN: tenascin-X, partial [Camelus dromedarius]
c181681.graph_c1	5.05267	7.29599	6.91208	1.46423	1.51734	2.58135	0.00117978	-1.64888	down	[C]	Energy production and conversion	Cellular Component: mitochondrion (GO:0005739);; Cellular Component: peroxisomal membrane (GO:0005778);; Molecular Function: alkylglycerone-phosphate synthase activity (GO:0008609);; Biological Process: lipid biosynthetic process (GO:0008610);; Molecular Function: UDP-N-acetylmuramate dehydrogenase activity (GO:0008762);; Molecular Function: flavin adenine dinucleotide binding (GO:0050660);; Biol…	K00803|0.0|mmu:228061|Agps, 5832437L22, 9930035G10Rik, AW123847, Adaps, Adas, Adhaps, Adps, Aldhpsy	[R]	General function prediction only	D-2-hydroxyglutarate dehydrogenase, mitochondrial (Precursor) GN=D2HGDH OS=Bos taurus (Bovine) PE=2 SV=2	PREDICTED: alkyldihydroxyacetonephosphate synthase, peroxisomal [Mustela putorius furo]
c177299.graph_c1	5.76232	4.46908	3.92148	1.04414	1.24061	0.674807	0.00205944	-2.06065	down	--	--	--	--	--	--	--	PREDICTED: CASP-like protein Os02g0134500-like [Condylura cristata]
c176236.graph_c0	5.40361	6.76149	9.55896	1.05924	0.640217	1.33936	3.32863e-05	-2.7043	down	--	--	Molecular Function: receptor activity (GO:0004872);; Biological Process: multicellular organismal development (GO:0007275);; Cellular Component: membrane (GO:0016020);;	K06840|1e-159|rno:363142|Sema3b	[T]	Signal transduction mechanisms	Semaphorin-3C (Precursor) GN=SEMA3C OS=Pongo abelii (Sumatran orangutan) PE=2 SV=1	PREDICTED: semaphorin-3B isoform X6 [Balaenoptera acutorostrata scammoni]
c180053.graph_c0	40.8393	30.2042	31.2957	78.1189	79.2843	69.2146	0.00272525	1.31513	up	[R]	General function prediction only	Molecular Function: metalloendopeptidase activity (GO:0004222);; Cellular Component: mitochondrial inner membrane (GO:0005743);; Cellular Component: mitochondrial matrix (GO:0005759);; Biological Process: proteolysis (GO:0006508);; Molecular Function: metal ion binding (GO:0046872);;	K01412|0.0|mmu:73078|Pmpcb, 3110004O18Rik, MPP11, MPPB, MPPP52	[O]	Posttranslational modification, protein turnover, chaperones	Mitochondrial-processing peptidase subunit beta (Precursor) GN=PMPCB OS=Bos taurus (Bovine) PE=2 SV=1	mitochondrial-processing peptidase subunit beta precursor [Bos taurus]
c188357.graph_c2	2.31122	3.88942	2.7455	0.305788	0.817484	1.24503	0.0051389	-1.78179	down	[R]	General function prediction only	Molecular Function: DNA binding (GO:0003677);; Molecular Function: sequence-specific DNA binding transcription factor activity (GO:0003700);; Biological Process: axon guidance (GO:0007411);; Biological Process: positive regulation of transcription, DNA-templated (GO:0045893);; Molecular Function: metal ion binding (GO:0046872);; Biological Process: dendrite morphogenesis (GO:0048813);;	K09207|1e-123|mmu:93691|Klf7, 9830124P08Rik	[R]	General function prediction only	Krueppel-like factor 14 GN=KLF14 OS=Pan troglodytes (Chimpanzee) PE=3 SV=1	PREDICTED: Krueppel-like factor 7 isoform X1 [Monodelphis domestica]
c186616.graph_c3	1.38068	6.41964	7.7539	0.189437	0.27854	0.385653	0.00802593	-4.03147	down	--	--	Biological Process: cell morphogenesis (GO:0000902);; Biological Process: negative regulation of T cell mediated cytotoxicity (GO:0001915);; Biological Process: immunoglobulin production (GO:0002377);; Molecular Function: cytokine receptor activity (GO:0004896);; Biological Process: regulation of cell size (GO:0008361);; Cellular Component: external side of plasma membrane (GO:0009897);; Biologic…	K05072|1e-85|rno:294797|Il7r	--	--	Interleukin-7 receptor subunit alpha (Precursor) GN=IL7R OS=Callithrix jacchus (White-tufted-ear marmoset) PE=2 SV=1	IL-7R-alpha [Oryctolagus cuniculus]
c180682.graph_c1	5.1815	6.1608	2.29168	0.672729	0.503567	1.36953	0.0021811	-2.28003	down	--	--	Molecular Function: receptor activity (GO:0004872);; Biological Process: transmembrane receptor protein tyrosine kinase signaling pathway (GO:0007169);; Biological Process: nervous system development (GO:0007399);;	--	--	--	GDNF family receptor alpha-2 (Precursor) GN=GFRA2 OS=Pongo abelii (Sumatran orangutan) PE=2 SV=2	PREDICTED: GDNF family receptor alpha-2 [Loxodonta africana]
c189164.graph_c0	23.4059	30.9027	31.5422	7.23089	5.44756	9.88785	3.11486e-05	-1.78049	down	[S]	Function unknown	Molecular Function: calcium ion binding (GO:0005509);; Cellular Component: extracellular space (GO:0005615);; Biological Process: negative regulation of cell proliferation (GO:0008285);; Biological Process: organ morphogenesis (GO:0009887);; Biological Process: negative regulation of gene expression (GO:0010629);; Biological Process: negative regulation of cell growth (GO:0030308);; Biological Pr…	K06850|0.0|rno:83467|Slit3, Megf5	[WT]	--	Protein delta homolog 2 (Precursor) GN=DLK2 OS=Bos taurus (Bovine) PE=2 SV=1	PREDICTED: slit homolog 3 protein isoform X2 [Condylura cristata]
c180731.graph_c0	0.631481	0.531341	0.0965251	1.37072	1.27034	0.977998	0.00563841	1.73884	up	--	--	--	--	--	--	--	hypothetical protein PANDA_011421 [Ailuropoda melanoleuca]
c189703.graph_c0	76.6268	50.4098	90.794	170.197	217.666	156.47	0.00171793	1.47582	up	--	--	--	--	--	--	WAP four-disulfide core domain protein 18 (Precursor) GN=WFDC18 OS=Bos taurus (Bovine) PE=3 SV=1	PREDICTED: extracellular peptidase inhibitor-like [Ovis aries]
c153946.graph_c0	22.7064	7.80125	9.03542	128.004	111.069	47.0005	0.00436607	3.0387	up	[I]	Lipid transport and metabolism	Biological Process: lipid metabolic process (GO:0006629);; Molecular Function: acetoacetate-CoA ligase activity (GO:0030729);;	K01907|0.0|mmu:78894|Aacs, 2210408B16Rik, SUR5	[I]	Lipid transport and metabolism	Acetoacetyl-CoA synthetase GN=AACS OS=Macaca fascicularis (Crab-eating macaque) PE=2 SV=1	acetoacetyl-CoA synthetase [Bos taurus]
c97634.graph_c0	2342.41	1158.41	1430.11	152.075	175.1	218.626	0.000650299	-3.05533	down	--	--	Molecular Function: actin binding (GO:0003779);; Cellular Component: nucleus (GO:0005634);; Cellular Component: cytosol (GO:0005829);; Cellular Component: cytoskeleton (GO:0005856);; Biological Process: regulation of cell migration (GO:0030334);; Biological Process: sequestering of actin monomers (GO:0042989);;	--	[N]	Cell motility	Hematopoietic system regulatory peptide GN=TMSB4X OS=Pongo abelii (Sumatran orangutan) PE=3 SV=3	PREDICTED: thymosin beta-4-like [Bubalus bubalis]
c79025.graph_c0	0.776888	1.36549	1.03446	0.0799453	0.0854893	0.279002	5.03547e-05	-2.73344	down	[TZDR]	--	Molecular Function: calcium ion binding (GO:0005509);;	--	[T]	Signal transduction mechanisms	Kv channel-interacting protein 4 GN=KCNIP4 OS=Macaca fascicularis (Crab-eating macaque) PE=2 SV=1	PREDICTED: Kv channel-interacting protein 1 isoform X3 [Myotis brandtii]
c181962.graph_c0	17.3049	16.8309	20.4445	46.9666	43.0782	38.1964	0.0018685	1.40784	up	[C]	Energy production and conversion	Molecular Function: DNA binding (GO:0003677);; Molecular Function: electron-transferring-flavoprotein dehydrogenase activity (GO:0004174);; Cellular Component: mitochondrial outer membrane (GO:0005741);; Cellular Component: lipid particle (GO:0005811);; Cellular Component: cytosol (GO:0005829);; Biological Process: apoptotic process (GO:0006917);; Cellular Component: integral component of membran…	--	[R]	General function prediction only	Apoptosis-inducing factor 2 GN=AIFM2 OS=Bos taurus (Bovine) PE=2 SV=1	PREDICTED: apoptosis-inducing factor 2 [Ochotona princeps]
c174088.graph_c0	1.61191	1.46063	1.51624	0.459342	0.122799	0.400765	0.00180928	-2.07407	down	--	--	Cellular Component: cytoplasm (GO:0005737);; Cellular Component: integral component of membrane (GO:0016021);; Biological Process: vesicle-mediated transport (GO:0016192);;	--	[U]	Intracellular trafficking, secretion, and vesicular transport	Syntaxin-binding protein 6 GN=STXBP6 OS=Bos taurus (Bovine) PE=2 SV=1	PREDICTED: syntaxin-binding protein 6 isoform X2 [Bos taurus]
c186906.graph_c0	5.60016	8.51416	9.05161	1.55341	0.953114	3.0217	3.7958e-05	-1.95218	down	[T]	Signal transduction mechanisms	Biological Process: negative regulation of endothelial cell proliferation (GO:0001937);; Molecular Function: transmembrane receptor protein tyrosine phosphatase activity (GO:0005001);; Cellular Component: cell-cell adherens junction (GO:0005913);; Biological Process: homophilic cell adhesion (GO:0007156);; Biological Process: signal transduction (GO:0007165);; Biological Process: negative regulat…	K05693|0.0|mmu:19274|Ptprm, KIAA4044, MGC90724, RPTPmu, mKIAA4044	[T]	Signal transduction mechanisms	Receptor-type tyrosine-protein phosphatase F (Precursor) GN=PTPRF OS=Bos taurus (Bovine) PE=2 SV=1	PREDICTED: receptor-type tyrosine-protein phosphatase mu isoform X2 [Felis catus]
c176364.graph_c1	2.48439	4.96305	3.01841	0.334	0.158739	1.59735	0.000755582	-2.25138	down	--	--	Molecular Function: serine-type endopeptidase activity (GO:0004252);; Molecular Function: scavenger receptor activity (GO:0005044);; Biological Process: proteolysis (GO:0006508);; Cellular Component: membrane (GO:0016020);;	K01333|0.0|rno:79126|Cfi	[E]	Amino acid transport and metabolism	Complement factor I light chain (Precursor) GN=CFI OS=Pongo abelii (Sumatran orangutan) PE=2 SV=1	PREDICTED: complement factor I isoform X1 [Oryctolagus cuniculus]
c121480.graph_c0	5.01009	5.19668	7.11793	0.316367	0.338306	0.368031	1.39329e-08	-3.92947	down	--	--	--	--	[W]	Extracellular structures	Keratin, ultra high-sulfur matrix protein OS=Ovis aries (Sheep) PE=2 SV=1	PREDICTED: keratin-associated protein 21-1-like [Galeopterus variegatus]
c180050.graph_c0	155.093	232.867	128.716	14.973	10.3025	18.1402	4.26554e-14	-3.39236	down	--	--	Molecular Function: calcium ion binding (GO:0005509);; Cellular Component: basement membrane (GO:0005604);; Cellular Component: extracellular space (GO:0005615);; Molecular Function: peptidase activator activity (GO:0016504);; Biological Process: extracellular matrix organization (GO:0030198);;	--	[T]	Signal transduction mechanisms	Fibulin-1 (Fragment) GN=FBLN1 OS=Chlorocebus aethiops (Green monkey) PE=1 SV=1	PREDICTED: fibulin-1 isoform 1 [Ceratotherium simum simum]
c186485.graph_c0	2.36523	3.74364	3.15808	0.592036	0.664747	0.792025	0.00175825	-2.00273	down	--	--	--	K03909|4e-11|rno:29436|Tfpi	--	--	--	PREDICTED: tissue factor pathway inhibitor isoform X1 [Equus caballus]
c184331.graph_c1	5.5628	2.46922	3.03645	0.597326	0.199609	0.564583	0.0073631	-2.90531	down	--	--	Biological Process: prostaglandin biosynthetic process (GO:0001516);; Cellular Component: photoreceptor outer segment (GO:0001750);; Molecular Function: peroxidase activity (GO:0004601);; Molecular Function: prostaglandin-endoperoxide synthase activity (GO:0004666);; Cellular Component: nucleus (GO:0005634);; Cellular Component: endoplasmic reticulum membrane (GO:0005789);; Biological Process: re…	K00509|0.0|mmu:19224|Ptgs1, COX1, Cox-1, Cox-3, Pghs1	[R]	General function prediction only	Prostaglandin G/H synthase 1 (Precursor) GN=PTGS1 OS=Oryctolagus cuniculus (Rabbit) PE=2 SV=1	PREDICTED: LOW QUALITY PROTEIN: prostaglandin G/H synthase 1 [Galeopterus variegatus]
c165942.graph_c0	150.75	122.002	140.574	21.9987	27.7893	28.6722	1.78689e-07	-2.2488	down	[T]	Signal transduction mechanisms	Cellular Component: cytoplasm (GO:0005737);; Biological Process: protein targeting (GO:0006605);; Biological Process: small GTPase mediated signal transduction (GO:0007264);; Molecular Function: protein domain specific binding (GO:0019904);; Biological Process: negative regulation of transcription, DNA-templated (GO:0045892);; Molecular Function: protein N-terminus binding (GO:0047485);;	K06630|1e-168|ptr:470302|YWHAQ	[O]	Posttranslational modification, protein turnover, chaperones	14-3-3 protein theta GN=YWHAQ OS=Pongo abelii (Sumatran orangutan) PE=2 SV=2	PREDICTED: 14-3-3 protein theta [Erinaceus europaeus]
c188208.graph_c1	4.67347	4.58775	2.76221	0.360691	0	1.04898	1.41593e-05	-3.03777	down	--	--	Molecular Function: nucleic acid binding (GO:0003676);; Cellular Component: nucleus (GO:0005634);; Molecular Function: protein domain specific binding (GO:0019904);; Molecular Function: metal ion binding (GO:0046872);;	--	[R]	General function prediction only	--	PREDICTED: zinc finger protein 521 [Camelus dromedarius]
c101266.graph_c0	18.9408	13.2117	3.49102	0	0	0.295746	0.000766105	-6.958	down	--	--	Molecular Function: actin binding (GO:0003779);; Molecular Function: vitamin D binding (GO:0005499);; Cellular Component: extracellular space (GO:0005615);; Biological Process: vitamin D metabolic process (GO:0042359);; Biological Process: vitamin transport (GO:0051180);; Molecular Function: vitamin transporter activity (GO:0051183);;	K12258|4e-22|rno:24384|Gc, DBP02, RATDBP02, Vdbp	--	--	Vitamin D-binding protein (Precursor) GN=GC OS=Bos taurus (Bovine) PE=2 SV=1	PREDICTED: vitamin D-binding protein [Galeopterus variegatus]
c182516.graph_c0	55.9627	239.408	125.429	10.8906	6.88163	19.2627	0.00367172	-3.32212	down	[O]	Posttranslational modification, protein turnover, chaperones	Biological Process: regulation of cell growth (GO:0001558);; Molecular Function: serine-type endopeptidase activity (GO:0004252);; Molecular Function: insulin-like growth factor binding (GO:0005520);; Cellular Component: extracellular region (GO:0005576);; Biological Process: proteolysis (GO:0006508);; Biological Process: negative regulation of transforming growth factor beta receptor signaling p…	K08785|0.0|mmu:78558|Htra3, 2210021K23Rik, 9530081K03Rik, Prsp, Tasp	--	--	Serine protease HTRA1 (Precursor) GN=HTRA1 OS=Bos taurus (Bovine) PE=2 SV=1	PREDICTED: serine protease HTRA3 isoform X3 [Mustela putorius furo]
c185059.graph_c1	5.25255	10.6536	4.1468	1.96291	1.59709	1.71259	0.0095481	-1.69367	down	[U]	Intracellular trafficking, secretion, and vesicular transport	--	K12488|0.0|rno:684122|similar to development and differentiation enhancing factor-like 1	[T]	Signal transduction mechanisms	Arf-GAP with SH3 domain, ANK repeat and PH domain-containing protein 1 GN=ASAP1 OS=Bos taurus (Bovine) PE=1 SV=1	PREDICTED: LOW QUALITY PROTEIN: arf-GAP with SH3 domain, ANK repeat and PH domain-containing protein 3 [Orcinus orca]
c188644.graph_c1	8.5201	12.5665	11.8411	2.62578	2.41909	2.02072	0.000238505	-2.01978	down	--	--	Cellular Component: cytoplasm (GO:0005737);; Biological Process: axonogenesis (GO:0007409);; Biological Process: cytokine-mediated signaling pathway (GO:0019221);; Biological Process: protein metabolic process (GO:0019538);; Biological Process: lateral ventricle development (GO:0021670);; Biological Process: neuroblast division in subventricular zone (GO:0021849);; Biological Process: adherens ju…	K06057|0.0|cfa:612491|NUMBL	[T]	Signal transduction mechanisms	Disabled homolog 1 GN=DAB1 OS=Macaca fascicularis (Crab-eating macaque) PE=2 SV=1	PREDICTED: numb-like protein isoform X1 [Oryctolagus cuniculus]
c188668.graph_c0	19.8119	23.7432	19.1315	8.53317	7.44359	5.62926	0.0022388	-1.32903	down	--	--	Molecular Function: GTPase activity (GO:0003924);; Molecular Function: calcium ion binding (GO:0005509);; Molecular Function: GTP binding (GO:0005525);; Cellular Component: endoplasmic reticulum (GO:0005783);; Biological Process: GTP catabolic process (GO:0006184);; Biological Process: endocytic recycling (GO:0032456);; Cellular Component: perinuclear region of cytoplasm (GO:0048471);; Biological…	K12477|0.0|rno:192204|Ehd4, MGC91469, Past2	[TU]	--	EH domain-containing protein 1 GN=EHD1 OS=Pongo abelii (Sumatran orangutan) PE=2 SV=1	PREDICTED: EH domain-containing protein 4 [Orycteropus afer afer]
c166684.graph_c0	39.7015	21.2054	29.2699	63.6301	64.6058	68.5775	0.00546442	1.26345	up	[I]	Lipid transport and metabolism	Molecular Function: phosphatidate cytidylyltransferase activity (GO:0004605);; Cellular Component: endoplasmic reticulum membrane (GO:0005789);; Biological Process: phosphatidylinositol biosynthetic process (GO:0006661);; Cellular Component: integral component of membrane (GO:0016021);; Biological Process: CDP-diacylglycerol biosynthetic process (GO:0016024);;	K00981|0.0|mmu:74596|Cds1, 4833409J18Rik, AI314024, AW125888	[I]	Lipid transport and metabolism	Phosphatidate cytidylyltransferase 2 GN=CDS2 OS=Bos taurus (Bovine) PE=1 SV=1	PREDICTED: phosphatidate cytidylyltransferase 1 [Pteropus alecto]
c167201.graph_c0	9.3721	15.3921	9.5052	2.12004	2.09457	5.95118	0.00125138	-1.62919	down	--	--	Molecular Function: peroxidase activity (GO:0004601);; Cellular Component: cytoplasm (GO:0005737);; Biological Process: response to oxidative stress (GO:0006979);; Molecular Function: heme binding (GO:0020037);; Biological Process: oxidation-reduction process (GO:0055114);;	K12550|0.0|mmu:76113|Lpo, 5830499B15Rik	[R]	General function prediction only	Lactoperoxidase (Precursor) GN=LPO OS=Bos taurus (Bovine) PE=1 SV=1	PREDICTED: lactoperoxidase isoform X1 [Galeopterus variegatus]
c182755.graph_c0	34.2681	42.499	35.3476	5.89489	5.25308	8.10437	2.99629e-08	-2.38461	down	--	--	Biological Process: kidney development (GO:0001822);; Biological Process: neutrophil mediated immunity (GO:0002446);; Biological Process: positive regulation of systemic arterial blood pressure (GO:0003084);; Molecular Function: carboxypeptidase activity (GO:0004180);; Cellular Component: extracellular region (GO:0005576);; Cellular Component: plasma membrane (GO:0005886);; Biological Process: pr…	K01283|0.0|rno:24310|Ace, Dcp1, StsRR92	[E]	Amino acid transport and metabolism	Angiotensin-converting enzyme, soluble form (Precursor) GN=ACE OS=Pan troglodytes (Chimpanzee) PE=3 SV=1	Angiotensin-converting enzyme [Pteropus alecto]
c97495.graph_c0	146.289	194.34	249.619	21.876	9.82904	49.7208	1.92723e-06	-2.7744	down	--	--	--	K04001|4e-33|rno:295703|Serping1, MGC72585	[V]	Defense mechanisms	--	PREDICTED: plasma protease C1 inhibitor [Oryctolagus cuniculus]
c188361.graph_c5	4.97074	6.27373	12.6507	0.647382	0.230759	0.502068	0.00409979	-3.96683	down	--	--	--	--	--	--	Collagen alpha-1(I) chain (Precursor) GN=COL1A1 OS=Canis familiaris (Dog) PE=1 SV=1	PREDICTED: protein FAM117B [Erinaceus europaeus]
c120808.graph_c0	5.39298	0.748213	2.65804	51.0714	51.4329	36.6582	3.07989e-12	4.10439	up	--	--	Molecular Function: structural molecule activity (GO:0005198);; Cellular Component: keratin filament (GO:0045095);;	K07605|2e-58|rno:366991|Krt82, Kb22	--	--	Keratin, type II cuticular Hb1 {ECO:0000250|UniProtKB:Q14533} OS=Bos taurus (Bovine) PE=2 SV=1	PREDICTED: keratin, type II cuticular Hb2 isoform X2 [Canis lupus familiaris]
c159360.graph_c0	2.96548	1.24481	0.708965	0	0	0	0.00365726	#NAME?	down	--	--	--	--	[GE]	--	UDP-N-acetylglucosamine/UDP-glucose/GDP-mannose transporter GN=SLC35D2 OS=Pongo abelii (Sumatran orangutan) PE=2 SV=1	PREDICTED: solute carrier family 35 member E1 [Capra hircus]
c184695.graph_c0	11.1208	13.3952	10.8533	3.06465	3.54653	3.98023	0.00107952	-1.56951	down	--	--	Molecular Function: peroxidase activity (GO:0004601);; Molecular Function: extracellular matrix structural constituent (GO:0005201);; Cellular Component: extracellular space (GO:0005615);; Cellular Component: endoplasmic reticulum (GO:0005783);; Molecular Function: heme binding (GO:0020037);; Biological Process: extracellular matrix organization (GO:0030198);; Cellular Component: extracellular ma…	--	[R]	General function prediction only	Thyroid peroxidase (Precursor) GN=TPO OS=Sus scrofa (Pig) PE=1 SV=1	PREDICTED: peroxidasin homolog isoform X2 [Loxodonta africana]
c120292.graph_c1	5.58669	7.57998	7.5575	0.242534	0	0	1.65725e-10	-6.11975	down	--	--	--	K06252|3e-73|mmu:81877|Tnxb, TN-MHC, Tnx, tenascin-X	[TW]	--	Tenascin (Precursor) GN=TNC OS=Sus scrofa (Pig) PE=1 SV=1	PREDICTED: LOW QUALITY PROTEIN: tenascin-X [Sorex araneus]
c189156.graph_c2	26.7988	5.88581	14.5818	100.492	99.3242	52.9823	0.00131536	2.56802	up	--	--	Biological Process: prostaglandin biosynthetic process (GO:0001516);; Molecular Function: lysophospholipase activity (GO:0004622);; Cellular Component: cytosol (GO:0005829);; Biological Process: phospholipid catabolic process (GO:0009395);; Cellular Component: vesicle (GO:0031982);; Cellular Component: ruffle membrane (GO:0032587);; Molecular Function: calcium-dependent phospholipase A2 activity …	--	[I]	Lipid transport and metabolism	Lysophospholipase GN=PLA2G4A OS=Equus caballus (Horse) PE=2 SV=1	PREDICTED: cytosolic phospholipase A2 zeta [Myotis brandtii]
c189106.graph_c0	1.60642	3.33672	4.22627	0.255047	0.238642	0.77883	0.00251633	-2.75823	down	[I]	Lipid transport and metabolism	Molecular Function: carboxylic ester hydrolase activity (GO:0004091);; Cellular Component: endoplasmic reticulum (GO:0005783);; Biological Process: protein dephosphorylation (GO:0006470);; Biological Process: xenobiotic metabolic process (GO:0006805);; Cellular Component: integral component of membrane (GO:0016021);; Biological Process: lipid catabolic process (GO:0016042);; Molecular Function: s…	K14349|0.0|rno:294930|Aadacl1, Nceh1, RGD1311104	[V]	Defense mechanisms	Neutral cholesterol ester hydrolase 1 GN=NCEH1 OS=Bos taurus (Bovine) PE=2 SV=2	PREDICTED: LOW QUALITY PROTEIN: neutral cholesterol ester hydrolase 1 [Oryctolagus cuniculus]
c180299.graph_c0	144.836	127.558	148.768	949.54	990.273	701.567	2.11535e-07	2.83177	up	[I]	Lipid transport and metabolism	Molecular Function: carboxylic ester hydrolase activity (GO:0004091);;	--	[R]	General function prediction only	Liver carboxylesterase 1 (Precursor) GN=CES1 OS=Macaca fascicularis (Crab-eating macaque) PE=2 SV=1	PREDICTED: liver carboxylesterase-like isoform 1 [Ovis aries]
c182391.graph_c0	9.39981	16.666	17.7265	1.69724	1.70382	3.02204	1.79405e-06	-2.62762	down	--	--	Biological Process: hair follicle development (GO:0001942);; Molecular Function: transcription cofactor activity (GO:0003712);; Cellular Component: nucleus (GO:0005634);; Cellular Component: transcription factor complex (GO:0005667);; Biological Process: epithelial structure maintenance (GO:0010669);; Molecular Function: enzyme binding (GO:0019899);; Molecular Function: LIM domain binding (GO:003…	--	[K]	Transcription	--	PREDICTED: LIM domain-binding protein 2 isoform X2 [Myotis brandtii]
c188208.graph_c0	6.22934	10.9432	9.20603	2.48007	2.03137	2.70092	0.000520009	-1.68745	down	--	--	Molecular Function: nucleic acid binding (GO:0003676);; Cellular Component: nucleus (GO:0005634);; Biological Process: Notch signaling pathway (GO:0007219);; Biological Process: positive regulation of BMP signaling pathway (GO:0030513);; Biological Process: negative regulation of transcription, DNA-templated (GO:0045892);; Biological Process: positive regulation of transcription, DNA-templated (G…	--	[R]	General function prediction only	Zinc finger protein 271 GN=ZNF271 OS=Pongo abelii (Sumatran orangutan) PE=2 SV=1	PREDICTED: zinc finger protein 423 [Orcinus orca]
c184362.graph_c0	17.8014	23.3461	16.8397	69.2911	69.1795	59.7863	5.72618e-06	1.97475	up	[MG]	--	Molecular Function: 3-beta-hydroxy-delta5-steroid dehydrogenase activity (GO:0003854);; Biological Process: steroid biosynthetic process (GO:0006694);; Molecular Function: isomerase activity (GO:0016853);;	K12408|1e-173|mmu:101502|Hsd3b7, AI195443, BB098564	[IE]	--	Steroid Delta-isomerase GN=HSD3B OS=Canis familiaris (Dog) PE=2 SV=3	PREDICTED: 3 beta-hydroxysteroid dehydrogenase type 7 [Ceratotherium simum simum]
c188288.graph_c0	11.9758	17.6729	14.118	2.65093	2.49962	5.45368	1.36917e-05	-1.91096	down	--	--	--	K04559|0.0|mmu:215114|Hip1, 2610109B09Rik, A930014B11Rik, E130315I21Rik, KIAA4113, MGC27616, mKIAA4113	[Z]	Cytoskeleton	Myosin-7 GN=MYH7 OS=Bos taurus (Bovine) PE=2 SV=1	PREDICTED: huntingtin-interacting protein 1 [Tupaia chinensis]
c184329.graph_c1	22.3806	35.3144	37.5578	9.88578	9.18091	10.6104	0.000379923	-1.50724	down	--	--	--	--	--	--	Proline-rich nuclear receptor coactivator 2 GN=PNRC2 OS=Bos taurus (Bovine) PE=2 SV=1	PREDICTED: proline-rich nuclear receptor coactivator 1 [Dasypus novemcinctus]
c155392.graph_c1	7.63295	1.17024	2.49954	511.941	478.661	286.344	1.73783e-14	6.9583	up	[Q]	Secondary metabolites biosynthesis, transport and catabolism	Molecular Function: monooxygenase activity (GO:0004497);; Molecular Function: iron ion binding (GO:0005506);; Molecular Function: electron carrier activity (GO:0009055);; Molecular Function: oxidoreductase activity, acting on paired donors, with incorporation or reduction of molecular oxygen (GO:0016705);; Molecular Function: heme binding (GO:0020037);; Biological Process: oxidation-reduction pro…	--	[QI]	--	Cytochrome P450 4A4 (Precursor) GN=CYP4A4 OS=Oryctolagus cuniculus (Rabbit) PE=1 SV=3	PREDICTED: cytochrome P450 4F22-like [Odobenus rosmarus divergens]
c188049.graph_c0	1.96907	1.90236	3.57542	0.41327	0.273576	0.801264	0.00863573	-2.23818	down	--	--	Molecular Function: 3',5'-cyclic-nucleotide phosphodiesterase activity (GO:0004114);; Biological Process: smooth muscle contraction (GO:0006939);; Biological Process: signal transduction (GO:0007165);; Biological Process: aging (GO:0007568);; Molecular Function: drug binding (GO:0008144);; Biological Process: metabolic process (GO:0008152);; Molecular Function: cAMP binding (GO:0030552);; Biologi…	K01120|0.0|ssc:100037967|phosphodiesterase 4D	[T]	Signal transduction mechanisms	Calcium/calmodulin-dependent 3&apos;,5&apos;-cyclic nucleotide phosphodiesterase 1B GN=PDE1B OS=Bos taurus (Bovine) PE=1 SV=1	PREDICTED: cAMP-specific 3&apos;,5&apos;-cyclic phosphodiesterase 4D isoform X7 [Eptesicus fuscus]
c179142.graph_c0	0.507578	1.59575	1.56582	0.176283	0.154234	0.223714	0.00683182	-2.54667	down	--	--	--	--	--	--	Pentraxin-related protein PTX3 (Precursor) GN=PTX3 OS=Bos taurus (Bovine) PE=2 SV=1	PREDICTED: neuronal pentraxin receptor isoform X2, partial [Bos taurus]
c154713.graph_c0	35.7774	26.7905	31.9758	70.7176	64.0644	54.5594	0.00901358	1.17295	up	--	--	Molecular Function: transcription corepressor activity (GO:0003714);; Cellular Component: cytoplasm (GO:0005737);; Biological Process: SMAD protein import into nucleus (GO:0007184);; Biological Process: negative regulation of cell proliferation (GO:0008285);; Biological Process: negative regulation of translation (GO:0017148);; Biological Process: negative regulation of BMP signaling pathway (GO:…	K14443|0.0|hsa:10140|TOB1, APRO6, MGC104792, MGC34446, PIG49, TOB, TROB, TROB1	[TR]	--	Protein BTG1 GN=BTG1 OS=Bos taurus (Bovine) PE=2 SV=2	PREDICTED: protein Tob1 [Tupaia chinensis]
c97821.graph_c0	1397	1258.08	1605.26	365.352	424.291	438.402	0.000355913	-1.64281	down	--	--	Biological Process: skeletal system development (GO:0001501);; Biological Process: ossification (GO:0001503);; Molecular Function: structural constituent of ribosome (GO:0003735);; Biological Process: regulation of translation (GO:0006417);; Biological Process: sensory perception of sound (GO:0007605);; Cellular Component: cytosolic large ribosomal subunit (GO:0022625);; Cellular Component: eukar…	K02923|9e-44|aml:100463695|60S ribosomal protein L38-like	[J]	Translation, ribosomal structure and biogenesis	60S ribosomal protein L38 GN=RPL38 OS=Bos taurus (Bovine) PE=3 SV=4	PREDICTED: 60S ribosomal protein L38 [Erinaceus europaeus]
c179345.graph_c2	4.67189	5.78529	6.07948	0.734744	0.785698	1.56701	0.000611588	-2.30106	down	--	--	--	--	[R]	General function prediction only	Phosphatase and actin regulator 4 GN=PHACTR4 OS=Pongo abelii (Sumatran orangutan) PE=2 SV=2	Phosphatase and actin regulator 1, partial [Bos mutus]
c156858.graph_c0	9.04697	17.2243	8.71832	3.87675	4.01186	1.96396	0.00790379	-1.56917	down	[J]	Translation, ribosomal structure and biogenesis	--	--	--	--	Collagen alpha-1(I) chain (Precursor) GN=COL1A1 OS=Bos taurus (Bovine) PE=1 SV=3	PREDICTED: immediate early response gene 5-like protein [Orcinus orca]
c186049.graph_c0	4.30831	10.5853	8.59332	1.04186	0.805953	4.02281	0.00651587	-1.90805	down	--	--	--	--	--	--	Schlafen family member 12-like GN=SLFN12L OS=Pongo abelii (Sumatran orangutan) PE=2 SV=1	PREDICTED: schlafen family member 5 [Equus przewalskii]
c190237.graph_c0	7.72705	13.1768	11.7167	0.238544	0	1.11	5.57906e-09	-4.56307	down	--	--	Cellular Component: U12-type spliceosomal complex (GO:0005689);; Biological Process: apoptotic process (GO:0006915);;	--	--	--	Neural Wiskott-Aldrich syndrome protein GN=WASL OS=Bos taurus (Bovine) PE=1 SV=1	PREDICTED: programmed cell death protein 7 [Odobenus rosmarus divergens]
c120189.graph_c0	205.478	249.463	300.299	78.7076	71.1792	84.5642	0.000542037	-1.52527	down	[J]	Translation, ribosomal structure and biogenesis	Molecular Function: translation initiation factor activity (GO:0003743);; Biological Process: translational initiation (GO:0006413);; Biological Process: dosage compensation by inactivation of X chromosome (GO:0009048);;	K03113|9e-87|ptr:454665|EIF1	[J]	Translation, ribosomal structure and biogenesis	Eukaryotic translation initiation factor 1 GN=EIF1 OS=Pongo abelii (Sumatran orangutan) PE=3 SV=1	PREDICTED: uncharacterized protein LOC100012315 [Monodelphis domestica]
c180781.graph_c0	8.82369	13.6286	14.5174	26.5961	23.2926	30.6973	0.00423189	1.29164	up	[R]	General function prediction only	--	--	[NI]	--	--	PREDICTED: phosphatidate phosphatase LPIN1 isoform X2 [Tupaia chinensis]
c189073.graph_c0	1.34593	1.47644	1.24354	8.35633	9.627	6.23	1.4175e-06	2.77649	up	[L]	Replication, recombination and repair	Molecular Function: hydrolase activity (GO:0016787);; Molecular Function: organic cyclic compound binding (GO:0097159);; Molecular Function: heterocyclic compound binding (GO:1901363);;	K10896|0.0|mmu:104806|Fancm, AI427100, C730036B14Rik, D12Ertd364e	[L]	Replication, recombination and repair	Probable ATP-dependent RNA helicase DDX27 GN=DDX27 OS=Bos taurus (Bovine) PE=2 SV=1	PREDICTED: Fanconi anemia group M protein isoform X2 [Galeopterus variegatus]
c123192.graph_c1	7.98784	16.1307	15.3135	3.57961	0.574178	1.24925	6.23034e-05	-2.63294	down	[F]	Nucleotide transport and metabolism	Molecular Function: nucleoside diphosphate kinase activity (GO:0004550);; Molecular Function: ATP binding (GO:0005524);; Cellular Component: mitochondrion (GO:0005739);; Biological Process: nucleoside diphosphate phosphorylation (GO:0006165);; Biological Process: GTP biosynthetic process (GO:0006183);; Biological Process: UTP biosynthetic process (GO:0006228);; Biological Process: CTP biosyntheti…	K00940|3e-62|rno:685679|Nme4	[F]	Nucleotide transport and metabolism	Nucleoside diphosphate kinase B GN=NME2 OS=Canis familiaris (Dog) PE=2 SV=1	PREDICTED: nucleoside diphosphate kinase, mitochondrial [Ceratotherium simum simum]
c183727.graph_c0	1.68625	4.87864	3.85438	1.03613	0.818943	0.681275	0.00988329	-1.80541	down	[O]	Posttranslational modification, protein turnover, chaperones	Molecular Function: zinc ion binding (GO:0008270);;	--	[O]	Posttranslational modification, protein turnover, chaperones	E3 ubiquitin-protein ligase RNF128 (Precursor) GN=RNF128 OS=Bos taurus (Bovine) PE=2 SV=1	PREDICTED: RING finger protein 122 isoform X1 [Sus scrofa]
c153536.graph_c0	15.3157	13.4638	16.8904	5.06797	4.76535	5.59064	0.0075724	-1.41503	down	--	--	--	--	--	--	--	PREDICTED: uncharacterized protein LOC101388924 [Ceratotherium simum simum]
c188695.graph_c0	5.55512	5.03419	3.30369	0.718997	1.17892	1.31038	0.00109253	-1.96168	down	--	--	Cellular Component: integral component of membrane (GO:0016021);; Molecular Function: WW domain binding (GO:0050699);;	--	--	--	--	PREDICTED: protein FAM189B [Dasypus novemcinctus]
c118935.graph_c0	49.2901	116.404	88.5622	11.5812	14.5504	24.2812	6.22202e-05	-2.17449	down	--	--	Molecular Function: sequence-specific DNA binding transcription factor activity (GO:0003700);; Cellular Component: nucleus (GO:0005634);; Cellular Component: cytoplasm (GO:0005737);; Biological Process: regulation of transcription, DNA-templated (GO:0006355);; Biological Process: positive regulation of cell proliferation (GO:0008284);; Biological Process: positive regulation of apoptotic process …	--	[K]	Transcription	TSC22 domain family protein 1 GN=TSC22D1 OS=Macaca fascicularis (Crab-eating macaque) PE=2 SV=1	PREDICTED: TSC22 domain family protein 1 isoform 2 [Odobenus rosmarus divergens]
c186673.graph_c0	0.751055	1.06168	0.578606	2.76494	2.11989	5.03711	0.00051244	2.20167	up	--	--	--	--	--	--	--	Leucine-rich repeat and immunoglobulin-like domains protein 3 [Myotis davidii]
c178496.graph_c0	0.671438	1.67124	1.74142	0.303692	0.162376	0.42899	0.00999212	-2.03964	down	--	--	Biological Process: ureteric bud development (GO:0001657);; Biological Process: blood vessel endothelial cell proliferation involved in sprouting angiogenesis (GO:0002043);; Cellular Component: extracellular space (GO:0005615);; Biological Process: regulation of endothelial cell migration (GO:0010594);; Biological Process: negative regulation of BMP signaling pathway (GO:0030514);; Biological Pro…	--	[WV]	--	SCO-spondin (Precursor) GN=SSPO OS=Bos taurus (Bovine) PE=2 SV=2	PREDICTED: BMP-binding endothelial regulator protein [Canis lupus familiaris]
c189640.graph_c0	534.079	459.383	552.074	151.705	139.52	131.422	0.000548514	-1.70261	down	[J]	Translation, ribosomal structure and biogenesis	Cellular Component: nucleolus (GO:0005730);; Cellular Component: cytosolic small ribosomal subunit (GO:0022627);;	--	[J]	Translation, ribosomal structure and biogenesis	40S ribosomal protein S10 GN=RPS10 OS=Bos taurus (Bovine) PE=2 SV=1	ribosomal protein S10 [Sus scrofa]
c184942.graph_c0	54.9888	73.2458	76.2463	0.431588	0.230759	0.251034	7.91033e-24	-7.60613	down	--	--	Cellular Component: stress fiber (GO:0001725);; Molecular Function: nucleoside binding (GO:0001882);; Molecular Function: calcium ion binding (GO:0005509);; Cellular Component: nucleus (GO:0005634);; Cellular Component: Z disc (GO:0030018);; Cellular Component: ribonucleoprotein complex (GO:0030529);; Cellular Component: cortical cytoskeleton (GO:0030863);; Cellular Component: pseudopodium (GO:00…	K05699|1e-22|aml:100467263|alpha-actinin-4-like	[Z]	Cytoskeleton	Alpha-actinin-4 GN=ACTN4 OS=Bos taurus (Bovine) PE=2 SV=1	hypothetical protein CB1_000020003 [Camelus ferus]
c183656.graph_c0	1.52271	4.61247	4.43397	0.495789	0.141379	1.03816	0.00680441	-2.54397	down	--	--	Cellular Component: cell cortex (GO:0005938);; Biological Process: regulation of cell adhesion (GO:0030155);;	--	[S]	Function unknown	Na(+)/H(+) exchange regulatory cofactor NHE-RF3 GN=PDZK1 OS=Bos taurus (Bovine) PE=2 SV=1	PREDICTED: cytohesin-interacting protein [Camelus ferus]
c185493.graph_c0	1.42308	2.58641	2.72777	0.345969	0.105703	0.661195	0.000148493	-2.49175	down	[RTKL]	--	Biological Process: neuron migration (GO:0001764);; Molecular Function: cGMP-dependent protein kinase activity (GO:0004692);; Molecular Function: calcium channel regulator activity (GO:0005246);; Molecular Function: ATP binding (GO:0005524);; Cellular Component: Golgi apparatus (GO:0005794);; Cellular Component: cytosol (GO:0005829);; Cellular Component: plasma membrane (GO:0005886);; Biological …	K07376|0.0|ecb:100071872|similar to cGMP-dependent protein kinase type I beta	[T]	Signal transduction mechanisms	cGMP-dependent protein kinase 1 GN=PRKG1 OS=Bos taurus (Bovine) PE=1 SV=2	PREDICTED: cGMP-dependent protein kinase 1 [Balaenoptera acutorostrata scammoni]
c175300.graph_c0	25.9509	34.9304	31.4806	78.5611	74.3605	75.6851	0.00191564	1.49279	up	[I]	Lipid transport and metabolism	Biological Process: outflow tract morphogenesis (GO:0003151);; Molecular Function: signal transducer activity (GO:0004871);; Molecular Function: frizzled binding (GO:0005109);; Cellular Component: nucleus (GO:0005634);; Cellular Component: cytosol (GO:0005829);; Cellular Component: plasma membrane (GO:0005886);; Biological Process: transcription from RNA polymerase II promoter (GO:0006366);; Biol…	--	[R]	General function prediction only	Very long-chain specific acyl-CoA dehydrogenase, mitochondrial (Precursor) GN=ACADVL OS=Bos taurus (Bovine) PE=2 SV=3	PREDICTED: segment polarity protein dishevelled homolog DVL-2 isoform X5 [Bos taurus]
c175443.graph_c0	6.56044	9.50217	12.1498	1.82277	1.27704	2.33979	0.000261883	-2.23113	down	[H]	Coenzyme transport and metabolism	Molecular Function: nicotinate-nucleotide diphosphorylase (carboxylating) activity (GO:0004514);; Biological Process: NAD biosynthetic process (GO:0009435);; Biological Process: quinolinate catabolic process (GO:0034213);; Molecular Function: protein homodimerization activity (GO:0042803);; Biological Process: protein oligomerization (GO:0051259);;	K00767|0.0|mmu:67375|Qprt, 2410027J01Rik, AI647766, QPRTase	[F]	Nucleotide transport and metabolism	Nicotinate-nucleotide pyrophosphorylase [carboxylating] GN=QPRT OS=Bos taurus (Bovine) PE=2 SV=1	PREDICTED: nicotinate-nucleotide pyrophosphorylase [carboxylating] [Bison bison bison]
c181619.graph_c0	1.31622	1.57381	1.44858	0.0481188	0.205823	0.447814	0.000157662	-2.55139	down	--	--	--	K12022|1e-155|cfa:490429|TRIM46	--	--	--	PREDICTED: tripartite motif-containing protein 46 isoform X4 [Canis lupus familiaris]
c184156.graph_c3	36.7659	65.4964	46.1858	18.5035	14.6258	19.2708	0.00265901	-1.30892	down	--	--	--	K06065|0.0|mmu:20602|Ncor2, N-CoR, SMRT, SMRTe	[K]	Transcription	Fibrous sheath CABYR-binding protein OS=Bos taurus (Bovine) PE=2 SV=1	PREDICTED: nuclear receptor corepressor 2 isoform X1 [Galeopterus variegatus]
c183297.graph_c0	6.88149	9.69636	7.20473	1.00969	0.895931	2.29917	7.72908e-06	-2.37491	down	--	--	Biological Process: microtubule cytoskeleton organization (GO:0000226);; Cellular Component: cytosol (GO:0005829);; Cellular Component: microtubule (GO:0005874);; Biological Process: sensory perception of sound (GO:0007605);; Molecular Function: microtubule binding (GO:0008017);; Molecular Function: hydrolase activity (GO:0016787);;	K10429|0.0|mmu:17754|Mtap1a, 6330416M19Rik, AI853608, Map1a, Mtap-1, Mtap1, moth1	[Z]	Cytoskeleton	MAP1S light chain GN=MAP1S OS=Bos taurus (Bovine) PE=2 SV=1	PREDICTED: microtubule-associated protein 1A [Felis catus]
c165814.graph_c0	103.449	110.495	148.594	471.153	393.824	276.762	0.00362306	1.84736	up	[P]	Inorganic ion transport and metabolism	Molecular Function: NADPH-hemoprotein reductase activity (GO:0003958);; Molecular Function: iron ion binding (GO:0005506);; Cellular Component: endoplasmic reticulum membrane (GO:0005789);; Cellular Component: cytosol (GO:0005829);; Molecular Function: FMN binding (GO:0010181);; Molecular Function: oxidoreductase activity, acting on paired donors, with incorporation or reduction of molecular oxyg…	K00327|0.0|mmu:18984|Por, 4933424M13Rik, CPR, CYPOR	[C]	Energy production and conversion	NADPH--cytochrome P450 reductase GN=POR OS=Sus scrofa (Pig) PE=1 SV=2	PREDICTED: NADPH--cytochrome P450 reductase [Galeopterus variegatus]
c157027.graph_c1	11.2469	20.03	16.2135	4.82861	3.94606	3.92743	0.00080701	-1.69657	down	[O]	Posttranslational modification, protein turnover, chaperones	Cellular Component: cytoplasm (GO:0005737);; Cellular Component: plasma membrane (GO:0005886);;	K04523|1e-142|mmu:54609|Ubqln2, Chap1, Dsk2, HRIHFB2157, Plic-2, Plic2	[OR]	--	Ubiquilin-1 GN=UBQLN1 OS=Pongo abelii (Sumatran orangutan) PE=2 SV=1	PREDICTED: LOW QUALITY PROTEIN: ubiquilin-2-like [Physeter catodon]
c114479.graph_c0	26.6762	26.4635	28.5972	7.7146	6.28357	9.26798	0.000268387	-1.66397	down	--	--	Cellular Component: mitochondrion (GO:0005739);; Cellular Component: endoplasmic reticulum membrane (GO:0005789);; Biological Process: fatty acid biosynthetic process (GO:0006633);; Cellular Component: integral component of membrane (GO:0016021);; Molecular Function: oxidoreductase activity, acting on paired donors, with incorporation or reduction of molecular oxygen (GO:0016705);; Biological Pro…	K04712|0.0|rno:58970|Degs1, Degs	[I]	Lipid transport and metabolism	Sphingolipid delta(4)-desaturase DES1 GN=DEGS1 OS=Bos taurus (Bovine) PE=2 SV=1	PREDICTED: sphingolipid delta(4)-desaturase DES1 [Mustela putorius furo]
c175198.graph_c0	0	0	0	5.50206	5.39331	3.60032	1.4106e-14	Inf	up	--	--	--	--	--	--	--	PREDICTED: enkurin-like, partial [Physeter catodon]
c187985.graph_c0	14.2238	25.3003	37.7799	2.62714	2.1672	6.81087	0.00702794	-2.64668	down	--	--	Biological Process: positive regulation of myeloid leukocyte differentiation (GO:0002763);; Molecular Function: receptor binding (GO:0005102);; Biological Process: positive regulation of macromolecule metabolic process (GO:0010604);; Biological Process: osteoclast differentiation (GO:0030316);; Biological Process: growth (GO:0040007);; Biological Process: mammary gland duct morphogenesis (GO:0060…	K05453|0.0|rno:78965|Csf1	--	--	--	PREDICTED: macrophage colony-stimulating factor 1 isoform X1 [Physeter catodon]
c186768.graph_c0	50.1869	32.3134	39.208	90.4229	84.5062	89.4741	0.00586503	1.26916	up	--	--	Biological Process: positive regulation of cell-matrix adhesion (GO:0001954);; Molecular Function: integrin binding (GO:0005178);; Cellular Component: integral component of membrane (GO:0016021);; Cellular Component: apical plasma membrane (GO:0016324);; Biological Process: positive regulation of integrin-mediated signaling pathway (GO:2001046);;	--	--	--	Epithelial membrane protein 2 GN=EMP2 OS=Pan troglodytes (Chimpanzee) PE=2 SV=1	PREDICTED: epithelial membrane protein 2 [Equus przewalskii]
c188344.graph_c0	53.382	34.4611	40.9796	9.86735	7.76577	22.2161	0.00477645	-1.61218	down	--	--	Molecular Function: extracellular matrix structural constituent (GO:0005201);; Cellular Component: collagen type IV (GO:0005587);; Biological Process: neuromuscular junction development (GO:0007528);; Molecular Function: platelet-derived growth factor binding (GO:0048407);; Biological Process: cellular response to amino acid stimulus (GO:0071230);;	K06237|0.0|mmu:12826|Col4a1, Bru, Col4a-1, Del(8)44H, Raw, Svc	[W]	Extracellular structures	Collagen alpha-5(IV) chain (Precursor) GN=COL4A5 OS=Canis familiaris (Dog) PE=2 SV=2	PREDICTED: collagen alpha-1(IV) chain [Odobenus rosmarus divergens]
c94657.graph_c0	30.0472	30.1889	28.8375	8.38965	6.25061	8.31975	0.000390773	-1.79086	down	[O]	Posttranslational modification, protein turnover, chaperones	Molecular Function: peroxidase activity (GO:0004601);; Cellular Component: extracellular region (GO:0005576);; Cellular Component: mitochondrion (GO:0005739);; Molecular Function: peroxiredoxin activity (GO:0051920);; Biological Process: oxidation-reduction process (GO:0055114);; Biological Process: reactive oxygen species metabolic process (GO:0072593);;	K03386|0.0|mmu:53381|Prdx4, AOE372, Prx-iv, Prx4, TRANK	[O]	Posttranslational modification, protein turnover, chaperones	Peroxiredoxin-4 (Precursor) GN=PRDX4 OS=Bos taurus (Bovine) PE=2 SV=1	PREDICTED: peroxiredoxin-4 isoform 1 [Dasypus novemcinctus]
c177374.graph_c0	5.43968	9.01805	10.8138	0.919079	1.36502	1.96014	9.99972e-05	-2.43815	down	--	--	Cellular Component: cytoplasm (GO:0005737);; Biological Process: innate immune response (GO:0045087);; Biological Process: negative regulation of inflammatory response (GO:0050728);; Biological Process: negative regulation of T cell activation (GO:0050868);;	--	--	--	Tumor necrosis factor alpha-induced protein 8-like protein 2 GN=TNFAIP8L2 OS=Papio anubis (Olive baboon) PE=3 SV=1	PREDICTED: tumor necrosis factor alpha-induced protein 8-like protein 2 [Galeopterus variegatus]
c143519.graph_c0	0.534917	0.308634	0.420505	1.27391	1.70281	1.04971	0.00357865	1.83715	up	--	--	--	--	--	--	Cyclic nucleotide-gated cation channel beta-1 GN=CNGB1 OS=Bos taurus (Bovine) PE=1 SV=1	hypothetical protein TREES_T100010650 [Tupaia chinensis]
c181944.graph_c2	4.17309	8.82222	6.8572	0.845441	0.516612	1.75626	8.52388e-05	-2.53834	down	--	--	Molecular Function: GTPase activity (GO:0003924);; Molecular Function: calcium ion binding (GO:0005509);; Molecular Function: GTP binding (GO:0005525);; Biological Process: GTP catabolic process (GO:0006184);; Cellular Component: endocytic vesicle (GO:0030139);; Biological Process: endocytic recycling (GO:0032456);; Cellular Component: perinuclear region of cytoplasm (GO:0048471);; Biological Pro…	K12476|0.0|mmu:57440|Ehd3, Ehd2	[TU]	--	EH domain-containing protein 1 GN=EHD1 OS=Bos taurus (Bovine) PE=1 SV=1	PREDICTED: EH domain-containing protein 3 [Sarcophilus harrisii]
c181835.graph_c0	41.5584	37.9572	22.0029	10.8166	11.2233	14.667	0.00726163	-1.30642	down	--	--	Molecular Function: metalloendopeptidase activity (GO:0004222);; Molecular Function: calcium ion binding (GO:0005509);; Biological Process: proteolysis (GO:0006508);; Molecular Function: zinc ion binding (GO:0008270);; Biological Process: positive regulation of cartilage development (GO:0061036);;	K05502|0.0|hsa:649|BMP1, FLJ44432, PCOLC, PCP, PCP2, TLD	[O]	Posttranslational modification, protein turnover, chaperones	Cubilin (Precursor) GN=CUBN OS=Canis familiaris (Dog) PE=1 SV=1	PREDICTED: bone morphogenetic protein 1 isoform 2 [Orcinus orca]
c186446.graph_c3	6.15754	5.32331	3.51386	18.9533	16.3815	15.2843	0.000214084	1.94267	up	--	--	Biological Process: negative regulation of transcription from RNA polymerase II promoter (GO:0000122);; Molecular Function: transcription regulatory region sequence-specific DNA binding (GO:0000976);; Molecular Function: RNA polymerase II core promoter proximal region sequence-specific DNA binding transcription factor activity involved in negative regulation of transcription (GO:0001078);; Molecu…	K04686|1e-20|mcc:699737|similar to paired-like homeodomain transcription factor 2	--	--	--	PREDICTED: serine/arginine repetitive matrix protein 1-like [Ochotona princeps]
c144030.graph_c0	19.4232	23.8375	17.7707	8.19538	7.0275	6.09798	0.00271945	-1.31395	down	--	--	Molecular Function: chloride channel activity (GO:0005254);; Cellular Component: plasma membrane (GO:0005886);; Biological Process: chloride transport (GO:0006821);;	--	[R]	General function prediction only	Protein tweety homolog 1 GN=TTYH1 OS=Bos taurus (Bovine) PE=2 SV=1	PREDICTED: protein tweety homolog 3 [Tursiops truncatus]
c184319.graph_c0	12.0388	9.98499	7.45278	2.83718	2.47505	2.25824	0.00498037	-1.77728	down	--	--	Cellular Component: integral component of membrane (GO:0016021);;	K10303|1e-174|ssc:100523050|tetraspanin-17-like	[R]	General function prediction only	Tetraspanin-17 GN=TSPAN17 OS=Bos taurus (Bovine) PE=2 SV=1	PREDICTED: tetraspanin-17 isoform X2 [Ochotona princeps]
c175326.graph_c0	1.73443	7.4541	7.27643	0.556036	0.396398	0.143742	0.00404447	-3.63733	down	--	--	Molecular Function: transmembrane signaling receptor activity (GO:0004888);; Cellular Component: nucleus (GO:0005634);; Cellular Component: Golgi apparatus (GO:0005794);; Cellular Component: external side of plasma membrane (GO:0009897);; Cellular Component: B cell receptor complex (GO:0019815);; Biological Process: B cell receptor signaling pathway (GO:0050853);;	K06507|1e-123|mmu:15985|Cd79b, B29, Ig-beta, Igb, Igbeta	--	--	B-cell antigen receptor complex-associated protein alpha chain (Precursor) GN=CD79A OS=Bos taurus (Bovine) PE=2 SV=1	PREDICTED: B-cell antigen receptor complex-associated protein beta chain isoform X2 [Oryctolagus cuniculus]
c182540.graph_c0	22.8193	24.7729	15.9953	2.73069	2.3095	7.0752	5.45069e-07	-2.28484	down	--	--	--	--	[T]	Signal transduction mechanisms	Fibrillin-1 (Precursor) GN=FBN1 OS=Bos taurus (Bovine) PE=1 SV=1	PREDICTED: matrilin-2 isoform 3 [Odobenus rosmarus divergens]
c191888.graph_c0	0.97149	2.83766	2.21473	0.289201	0.412342	0.560715	0.00521829	-2.07923	down	--	--	--	--	--	--	Armadillo repeat-containing X-linked protein 3 GN=ARMCX3 OS=Pongo abelii (Sumatran orangutan) PE=2 SV=1	Armadillo repeat-containing X-linked protein 5 [Tupaia chinensis]
c166198.graph_c0	214.148	221.518	236.212	1074.15	1113.08	1120.04	0.000455292	2.46749	up	[R]	General function prediction only	Cellular Component: integral component of membrane (GO:0016021);; Biological Process: endoplasmic reticulum calcium ion homeostasis (GO:0032469);; Biological Process: negative regulation of apoptotic process (GO:0043066);; Biological Process: intrinsic apoptotic signaling pathway in response to endoplasmic reticulum stress (GO:0070059);;	--	[V]	Defense mechanisms	Bax inhibitor 1 GN=TMBIM6 OS=Bos taurus (Bovine) PE=2 SV=1	PREDICTED: bax inhibitor 1 [Equus przewalskii]
c169606.graph_c0	0.109457	0	0	2.43294	3.17077	2.83024	2.68402e-14	6.33981	up	--	--	--	--	--	--	LINE-1 reverse transcriptase homolog OS=Nycticebus coucang (Slow loris) PE=3 SV=1	endonuclease/reverse transcriptase [Sus scrofa]
c186330.graph_c5	7.44878	4.43271	3.43226	12.8474	11.9209	16.3993	0.0029085	1.56404	up	--	--	--	--	[R]	General function prediction only	--	PREDICTED: nose resistant to fluoxetine protein 6-like [Camelus bactrianus]
c166211.graph_c0	1.26034	2.59286	1.15589	0.415832	0.51488	0.2546	0.00527908	-1.81833	down	--	--	Cellular Component: endoplasmic reticulum (GO:0005783);; Biological Process: neuron differentiation (GO:0030182);;	--	[U]	Intracellular trafficking, secretion, and vesicular transport	Reticulon-1 GN=RTN1 OS=Pan troglodytes (Chimpanzee) PE=2 SV=1	PREDICTED: reticulon-1 isoform X1 [Lipotes vexillifer]
c179686.graph_c0	2.44254	8.24245	8.20595	0.714359	0.763898	0.831016	0.00609838	-2.83869	down	--	--	--	--	[R]	General function prediction only	Protein yippee-like 4 GN=YPEL4 OS=Chlorocebus aethiops (Green monkey) PE=2 SV=1	PREDICTED: protein yippee-like 4 isoform X1 [Mustela putorius furo]
c172329.graph_c0	12.4801	18.6303	24.9162	1.61187	1.13509	4.1618	5.07816e-05	-2.93385	down	[R]	General function prediction only	Biological Process: protein import into nucleus, translocation (GO:0000060);; Biological Process: follicular dendritic cell differentiation (GO:0002268);; Biological Process: marginal zone B cell differentiation (GO:0002315);; Biological Process: humoral immune response mediated by circulating immunoglobulin (GO:0002455);; Biological Process: germinal center formation (GO:0002467);; Molecular Fun…	K09258|1e-157|rno:680611|Bcl3	[R]	General function prediction only	NF-kappa-B inhibitor alpha GN=NFKBIA OS=Sus scrofa (Pig) PE=2 SV=1	PREDICTED: B-cell lymphoma 3 protein [Camelus bactrianus]
c188078.graph_c1	4.24639	4.77962	3.06452	0	0.103413	0.337499	4.12751e-09	-4.73487	down	--	--	Molecular Function: voltage-gated calcium channel activity (GO:0005245);; Cellular Component: voltage-gated calcium channel complex (GO:0005891);; Cellular Component: sarcoplasmic reticulum (GO:0016529);; Cellular Component: T-tubule (GO:0030315);; Biological Process: regulation of calcium ion transport (GO:0051924);;	K04858|7e-55|rno:25399|Cacna2d1, CCHLA2, Cacna2, DHSCCA	[PT]	--	Voltage-dependent calcium channel subunit delta-1 (Precursor) GN=CACNA2D1 OS=Oryctolagus cuniculus (Rabbit) PE=1 SV=1	PREDICTED: calcium channel, voltage-dependent, alpha 2/delta subunit 1 isoform X5 [Sus scrofa]
c154101.graph_c0	367.033	558.596	821.971	23.4681	13.9877	33.7154	1.85605e-06	-4.49256	down	--	--	Molecular Function: structural constituent of cytoskeleton (GO:0005200);; Molecular Function: structural constituent of eye lens (GO:0005212);; Cellular Component: peroxisome (GO:0005777);; Cellular Component: cytosol (GO:0005829);; Cellular Component: intermediate filament (GO:0005882);; Cellular Component: plasma membrane (GO:0005886);; Molecular Function: protein C-terminus binding (GO:0008022…	--	--	--	Vimentin (Fragment) GN=VIM OS=Ovis aries (Sheep) PE=2 SV=3	RecName: Full=Vimentin, partial [Ovis aries]
c183526.graph_c0	16.8751	24.7231	18.0975	3.21767	3.03864	3.54868	1.04551e-06	-2.41992	down	--	--	Molecular Function: RNA polymerase II regulatory region sequence-specific DNA binding (GO:0000977);; Molecular Function: RNA polymerase II activating transcription factor binding (GO:0001102);; Molecular Function: RNA polymerase II transcription factor binding transcription factor activity involved in positive regulation of transcription (GO:0001190);; Molecular Function: RNA polymerase II transc…	--	[R]	General function prediction only	Rhombotin-2 GN=LMO2 OS=Bos taurus (Bovine) PE=2 SV=1	PREDICTED: Wilms tumor protein 1-interacting protein-like [Chrysochloris asiatica]
c183779.graph_c0	1.58387	2.0354	1.19731	0.20003	0.285202	0.31026	0.000247517	-2.42079	down	[J]	Translation, ribosomal structure and biogenesis	--	--	[S]	Function unknown	Atherin GN=SAMD1 OS=Oryctolagus cuniculus (Rabbit) PE=2 SV=1	PREDICTED: synaptonemal complex protein SC65 [Mustela putorius furo]
c189460.graph_c2	0.174901	0.132449	0.192488	1.09338	0.974339	1.3426	1.28255e-06	2.9032	up	--	--	--	--	[WT]	--	Leucine-rich repeat-containing protein 3B (Precursor) GN=LRRC3B OS=Bos taurus (Bovine) PE=2 SV=1	PREDICTED: leucine-rich repeat-containing protein 3C [Oryctolagus cuniculus]
c184277.graph_c0	13.215	35.557	30.9216	5.39752	5.6983	8.59856	0.00551159	-1.84476	down	--	--	--	--	[O]	Posttranslational modification, protein turnover, chaperones	Deformed epidermal autoregulatory factor 1 homolog GN=DEAF1 OS=Pan troglodytes (Chimpanzee) PE=2 SV=1	PREDICTED: sp110 nuclear body protein [Galeopterus variegatus]
c182785.graph_c1	2.26777	1.79911	1.78272	0.495065	0.240635	0.523555	0.00224585	-2.07511	down	--	--	Cellular Component: integral component of membrane (GO:0016021);;	K13517|1e-144|rno:498741|Mboat1, MGC189233, RGD1565521, RGD1565561	[S]	Function unknown	Lysophospholipid acyltransferase 7 GN=MBOAT7 OS=Bos taurus (Bovine) PE=2 SV=1	PREDICTED: lysophospholipid acyltransferase 1-like [Tursiops truncatus]
c179218.graph_c0	22.5801	22.7194	24.0426	7.17129	7.31622	12.1394	0.00508636	-1.25049	down	--	--	Biological Process: vasculogenesis (GO:0001570);; Biological Process: in utero embryonic development (GO:0001701);; Biological Process: glomerular filtration (GO:0003094);; Molecular Function: motor activity (GO:0003774);; Molecular Function: calmodulin binding (GO:0005516);; Molecular Function: ATP binding (GO:0005524);; Cellular Component: cell-cell junction (GO:0005911);; Cellular Component: a…	K10356|0.0|mmu:71602|Myo1e, 2310020N23Rik, 9130023P14Rik, AA407778, myosin-1e, myr_3	[Z]	Cytoskeleton	Unconventional myosin-Ic GN=MYO1C OS=Bos taurus (Bovine) PE=1 SV=3	PREDICTED: unconventional myosin-Ie isoform X2 [Canis lupus familiaris]
c183086.graph_c0	12.9957	16.421	17.0874	5.11924	4.08744	5.47881	0.00267007	-1.49728	down	--	--	Cellular Component: membrane (GO:0016020);; Cellular Component: cortical cytoskeleton (GO:0030863);;	K06576|1e-48|rno:364837|Gypc, GPC, MGC124900	--	--	Contactin-associated protein-like 2 (Precursor) GN=CNTNAP2 OS=Pongo abelii (Sumatran orangutan) PE=2 SV=1	PREDICTED: glycophorin-C isoform X1 [Physeter catodon]
c172414.graph_c0	0.616093	1.9773	1.35609	0.0611345	0.0326871	0.142236	9.7047e-05	-3.92801	down	--	--	Molecular Function: G-protein coupled receptor activity (GO:0004930);; Biological Process: G-protein coupled receptor signaling pathway (GO:0007186);; Biological Process: response to acidity (GO:0010447);; Cellular Component: integral component of membrane (GO:0016021);; Biological Process: positive regulation of cAMP biosynthetic process (GO:0030819);; Biological Process: actin cytoskeleton reor…	K08416|0.0|rno:299242|Gpr65, Tdag8	[R]	General function prediction only	G-protein coupled receptor 4 GN=GPR4 OS=Sus scrofa (Pig) PE=3 SV=1	PREDICTED: psychosine receptor [Galeopterus variegatus]
c154213.graph_c0	24.4558	25.4494	32.4629	324.737	300.014	265.857	2.09277e-14	3.6101	up	--	--	Molecular Function: calcium ion binding (GO:0005509);; Biological Process: homophilic cell adhesion (GO:0007156);; Cellular Component: integral component of membrane (GO:0016021);; Cellular Component: postsynaptic membrane (GO:0045211);;	--	[W]	Extracellular structures	Calsyntenin-3 (Precursor) GN=CLSTN3 OS=Pongo abelii (Sumatran orangutan) PE=2 SV=1	PREDICTED: calsyntenin-3 [Bison bison bison]
c189323.graph_c0	10.2837	11.9514	6.96627	53.8919	54.9065	77.3373	1.3438e-11	2.83915	up	[I]	Lipid transport and metabolism	Molecular Function: acyl-CoA dehydrogenase activity (GO:0003995);; Molecular Function: flavin adenine dinucleotide binding (GO:0050660);; Biological Process: oxidation-reduction process (GO:0055114);;	K11538|0.0|rno:367046|RGD1564209	[I]	Lipid transport and metabolism	Isobutyryl-CoA dehydrogenase, mitochondrial (Precursor) GN=ACAD8 OS=Bos taurus (Bovine) PE=2 SV=1	PREDICTED: isobutyryl-CoA dehydrogenase, mitochondrial isoform X2 [Galeopterus variegatus]
c183176.graph_c1	0.752919	1.75938	1.04171	0.149423	0.287614	0.20859	0.000657537	-2.24194	down	[R]	General function prediction only	--	--	--	--	Ankyrin repeat and death domain-containing protein 1A (Fragment) GN=ANKDD1A OS=Macaca fascicularis (Crab-eating macaque) PE=2 SV=3	PREDICTED: ankyrin repeat domain-containing protein 33 isoform X1 [Equus przewalskii]
c180496.graph_c0	13.0492	15.2728	20.3676	5.33746	4.96201	7.55159	0.00492544	-1.30995	down	[D]	Cell cycle control, cell division, chromosome partitioning	--	K05866|0.0|mmu:12531|Cdc25b, AI604853	[D]	Cell cycle control, cell division, chromosome partitioning	M-phase inducer phosphatase 1 GN=CDC25A OS=Bos taurus (Bovine) PE=2 SV=1	PREDICTED: M-phase inducer phosphatase 2 isoform 3 [Orcinus orca]
c156388.graph_c0	2.78925	0.426716	0.248059	12.2117	7.53377	11.0642	1.18239e-07	3.25629	up	--	--	--	--	--	--	--	Carboxypeptidase A4 [Tupaia chinensis]
c176540.graph_c0	0.115112	0.387432	0.112611	0.959492	0.969029	0.93015	3.07123e-05	2.47888	up	--	--	Molecular Function: catalytic activity (GO:0003824);; Biological Process: primary metabolic process (GO:0044238);; Biological Process: organic substance metabolic process (GO:0071704);;	--	--	--	--	Pol protein [Ovis aries]
c176944.graph_c0	40.7989	30.4127	42.5048	13.4861	13.33	14.9253	0.00365726	-1.30153	down	[H]	Coenzyme transport and metabolism	Molecular Function: adenosylhomocysteinase activity (GO:0004013);; Biological Process: one-carbon metabolic process (GO:0006730);;	K01251|0.0|mmu:269378|Ahcy, AA987153, AL024110, CuBP, MGC102079, MGC118063, MGC19228, SAHH	[H]	Coenzyme transport and metabolism	Adenosylhomocysteinase GN=AHCY OS=Macaca fascicularis (Crab-eating macaque) PE=2 SV=3	PREDICTED: adenosylhomocysteinase [Oryctolagus cuniculus]
c174229.graph_c0	1.84735	2.11734	0.805918	5.13271	3.85689	5.72883	0.00416779	1.81218	up	--	--	--	--	--	--	--	hypothetical protein M91_20998, partial [Bos mutus]
c188082.graph_c0	9.64812	12.2344	8.93999	2.23388	1.27851	4.20913	0.00063508	-1.87316	down	[RTKL]	--	Biological Process: negative regulation of dendritic cell cytokine production (GO:0002731);; Molecular Function: non-membrane spanning protein tyrosine kinase activity (GO:0004715);; Molecular Function: ATP binding (GO:0005524);; Cellular Component: cytoskeleton (GO:0005856);; Biological Process: enzyme linked receptor protein signaling pathway (GO:0007167);; Biological Process: intracellular sig…	K11218|0.0|mmu:16453|Jak3, fae, wil	[T]	Signal transduction mechanisms	Tyrosine-protein kinase JAK2 GN=JAK2 OS=Sus scrofa (Pig) PE=2 SV=1	PREDICTED: tyrosine-protein kinase JAK3 [Vicugna pacos]
c188337.graph_c0	5.42387	7.52225	10.4058	1.83992	2.11976	2.33149	0.00359852	-1.73633	down	--	--	Biological Process: G-protein coupled receptor signaling pathway (GO:0007186);; Cellular Component: integral component of membrane (GO:0016021);; Molecular Function: carbohydrate binding (GO:0030246);;	--	[TV]	--	Kelch domain-containing protein 3 GN=KLHDC3 OS=Bos taurus (Bovine) PE=2 SV=2	PREDICTED: attractin-like 1 isoform X3 [Canis lupus familiaris]
c186426.graph_c0	3.71442	1.88826	1.98719	6.57557	5.92031	6.12784	0.00429331	1.44281	up	[R]	General function prediction only	Molecular Function: ferric-chelate reductase activity (GO:0000293);; Cellular Component: multivesicular body (GO:0005771);; Cellular Component: plasma membrane (GO:0005886);; Biological Process: iron ion transport (GO:0006826);; Biological Process: protein secretion (GO:0009306);;	K10142|0.0|mmu:68428|Steap3, 1010001D01Rik, Tsap6, pHyde	--	--	Metalloreductase STEAP1 GN=STEAP1 OS=Sus scrofa (Pig) PE=2 SV=1	Metalloreductase STEAP3 [Tupaia chinensis]
c172816.graph_c0	10.831	13.8449	7.20945	0.899692	0.962084	1.62406	3.04341e-08	-3.0354	down	--	--	--	--	--	--	--	PREDICTED: transmembrane protein 119 [Camelus bactrianus]
c186362.graph_c4	18.4472	37.1891	34.3328	11.1327	9.33706	11.8334	0.0050271	-1.29218	down	[R]	General function prediction only	Molecular Function: nucleic acid binding (GO:0003676);; Molecular Function: metal ion binding (GO:0046872);;	--	[R]	General function prediction only	Zinc finger protein 16 GN=ZNF16 OS=Pan paniscus (Pygmy chimpanzee) PE=3 SV=1	PREDICTED: zinc finger protein 787 isoform X2 [Mustela putorius furo]
c120666.graph_c0	0.198571	0.0501246	0.254962	4.34475	2.80238	3.0486	2.12701e-09	4.45725	up	[IQR]	--	Molecular Function: oxidoreductase activity (GO:0016491);; Biological Process: oxidation-reduction process (GO:0055114);;	K11164|1e-134|ecb:100055221|similar to Hep27 protein	[R]	General function prediction only	Dehydrogenase/reductase SDR family member 4 GN=DHRS4 OS=Pongo abelii (Sumatran orangutan) PE=2 SV=3	dehydrogenase/reductase member 2-like [Oryctolagus cuniculus]
c120271.graph_c0	179.616	291.947	335.103	60.0572	50.5458	96.0162	0.000377159	-1.82607	down	--	--	Molecular Function: selenium binding (GO:0008430);;	--	--	--	Selenoprotein P (Precursor) GN=SEPP1 OS=Pongo abelii (Sumatran orangutan) PE=2 SV=2	PREDICTED: LOW QUALITY PROTEIN: selenoprotein P [Galeopterus variegatus]
c97582.graph_c0	11.143	12.8025	12.5823	5707.43	5685.89	3571.08	1.06454e-07	8.88378	up	--	--	Molecular Function: iron ion binding (GO:0005506);; Biological Process: fatty acid biosynthetic process (GO:0006633);; Biological Process: cellular response to starvation (GO:0009267);; Molecular Function: oxidoreductase activity, acting on paired donors, with oxidation of a pair of donors resulting in the reduction of molecular oxygen to two molecules of water (GO:0016717);; Molecular Function: …	K10224|0.0|mmu:76267|Fads1, 0710001O03Rik, A930006B21Rik, AI317215, DSD, MGC37858	[I]	Lipid transport and metabolism	Fatty acid desaturase 1 GN=FADS1 OS=Papio anubis (Olive baboon) PE=1 SV=1	PREDICTED: fatty acid desaturase 1 isoform X2 [Tupaia chinensis]
c188133.graph_c0	15.6746	22.7358	21.7806	2.47773	2.44574	3.65836	3.02071e-09	-2.65529	down	--	--	Cellular Component: integral component of membrane (GO:0016021);;	--	[V]	Defense mechanisms	Collagen alpha-1(III) chain GN=COL3A1 OS=Bos taurus (Bovine) PE=1 SV=1	PREDICTED: MARVEL domain-containing protein 1 [Oryctolagus cuniculus]
c189021.graph_c1	230.543	86.07	108.218	394.195	449.161	391.777	6.08089e-05	1.67652	up	--	--	Molecular Function: transporter activity (GO:0005215);; Cellular Component: mitochondrial inner membrane (GO:0005743);; Biological Process: chromosome segregation (GO:0007059);; Biological Process: positive regulation of cell proliferation (GO:0008284);; Cellular Component: integral component of membrane (GO:0016021);; Biological Process: transmembrane transport (GO:0055085);; Biological Process:…	K05863|2e-34|gga:772225|SLC25A5	[C]	Energy production and conversion	ADP/ATP translocase 2, N-terminally processed GN=SLC25A5 OS=Tachyglossus aculeatus aculeatus (Australian echidna) PE=2 SV=1	PREDICTED: ADP/ATP translocase 2-like, partial [Vicugna pacos]
c186752.graph_c0	197.73	147.642	154.576	655.342	622.266	497.08	0.000602554	2.00427	up	[G]	Carbohydrate transport and metabolism	Molecular Function: phosphogluconate dehydrogenase (decarboxylating) activity (GO:0004616);; Cellular Component: cytoplasm (GO:0005737);; Biological Process: pentose-phosphate shunt, oxidative branch (GO:0009051);; Biological Process: pentose biosynthetic process (GO:0019322);; Biological Process: D-gluconate metabolic process (GO:0019521);; Molecular Function: NADP binding (GO:0050661);;	K00033|0.0|mmu:110208|Pgd, 0610042A05Rik, AU019875, C78335	[G]	Carbohydrate transport and metabolism	6-phosphogluconate dehydrogenase, decarboxylating GN=PGD OS=Ovis aries (Sheep) PE=1 SV=4	PREDICTED: 6-phosphogluconate dehydrogenase, decarboxylating [Camelus bactrianus]
c159552.graph_c0	1.44967	2.836	2.55936	0.503475	0.269195	0.512483	0.000714446	-2.23539	down	--	--	--	--	--	--	Nucleolar protein 4-like GN=NOL4L OS=Pongo abelii (Sumatran orangutan) PE=2 SV=1	PREDICTED: uncharacterized protein LOC102255839 isoform X1 [Myotis brandtii]
c189498.graph_c0	9.42098	10.5185	4.35337	32.971	35.9304	42.8203	1.94811e-07	2.38484	up	[L]	Replication, recombination and repair	Molecular Function: structural molecule activity (GO:0005198);; Cellular Component: viral capsid (GO:0019028);; Cellular Component: viral envelope (GO:0019031);; Biological Process: viral life cycle (GO:0019058);;	--	--	--	Transmembrane protein (Precursor) GN=ERVW-1 OS=Hylobates pileatus (Pileated gibbon) PE=3 SV=1	PREDICTED: LOW QUALITY PROTEIN: uncharacterized protein LOC103297712 [Eptesicus fuscus]
c179458.graph_c0	15.7821	20.8785	15.4169	39.2024	36.3195	44.0317	0.00220341	1.37913	up	--	--	--	K01807|3e-11|rno:362383|Rpia	[G]	Carbohydrate transport and metabolism	Ribose-5-phosphate isomerase OS=Sus scrofa (Pig) PE=2 SV=1	Ribose-5-phosphate isomerase [Myotis brandtii]
c179751.graph_c1	1.19482	0.263218	0.382536	2.74631	2.83994	2.42242	0.000242355	2.24613	up	--	--	Biological Process: mitotic G2 phase (GO:0000085);; Cellular Component: spindle pole (GO:0000922);; Cellular Component: condensed chromosome outer kinetochore (GO:0000940);; Cellular Component: nuclear envelope (GO:0005635);; Cellular Component: cytoplasm (GO:0005737);; Molecular Function: protein C-terminus binding (GO:0008022);; Molecular Function: transcription factor binding (GO:0008134);; Bi…	K11499|0.0|rno:257649|Cenpf, Lek1	--	--	Kinectin GN=KTN1 OS=Vulpes vulpes (Red fox) PE=2 SV=1	PREDICTED: centromere protein F [Equus przewalskii]
c186541.graph_c1	11.5111	17.5318	16.8915	2.51466	2.1408	5.16901	7.96264e-06	-2.10067	down	[RTKL]	--	Biological Process: angiogenesis (GO:0001525);; Biological Process: in utero embryonic development (GO:0001701);; Biological Process: negative regulation of endothelial cell proliferation (GO:0001937);; Biological Process: positive regulation of endothelial cell proliferation (GO:0001938);; Biological Process: lymphangiogenesis (GO:0001946);; Biological Process: blood vessel remodeling (GO:000197…	K13594|0.0|rno:25237|Acvrl1, MGC91691, R-3, R3, SETHKIR	[T]	Signal transduction mechanisms	Serine/threonine-protein kinase receptor R3 (Precursor) GN=ACVRL1 OS=Pongo abelii (Sumatran orangutan) PE=2 SV=1	PREDICTED: serine/threonine-protein kinase receptor R3 [Galeopterus variegatus]
c185935.graph_c0	6.53714	9.42941	4.06389	555.849	506.564	615.031	9.79179e-33	6.58921	up	--	--	Biological Process: lipid metabolic process (GO:0006629);; Molecular Function: hydrolase activity (GO:0016787);;	--	[U]	Intracellular trafficking, secretion, and vesicular transport	Patatin-like phospholipase domain-containing protein 2 GN=PNPLA2 OS=Bos taurus (Bovine) PE=2 SV=1	PREDICTED: patatin-like phospholipase domain-containing protein 5 isoform X3 [Mustela putorius furo]
c172216.graph_c0	19.2122	38.0512	34.2462	3.25068	2.37839	7.9611	1.44545e-05	-2.63583	down	--	--	--	--	--	--	--	PREDICTED: fetuin-B [Leptonychotes weddellii]
c97592.graph_c0	3445.09	2488.74	3347.02	948.126	811.603	787.438	0.0017713	-1.70487	down	--	--	--	--	[J]	Translation, ribosomal structure and biogenesis	60S ribosomal protein L41 GN=RPL41 OS=Pongo abelii (Sumatran orangutan) PE=3 SV=1	hypothetical protein D623_10010899 [Myotis brandtii]
c186888.graph_c0	8.3719	6.38901	5.85681	1.30729	0.723074	1.62565	0.000148295	-2.36427	down	[GEPR]	--	Molecular Function: quaternary ammonium group transmembrane transporter activity (GO:0015651);; Biological Process: organic cation transport (GO:0015695);; Biological Process: quaternary ammonium group transport (GO:0015697);; Biological Process: monoamine transport (GO:0015844);; Cellular Component: integral component of membrane (GO:0016021);; Biological Process: regulation of appetite (GO:0032…	K08200|0.0|rno:29504|Slc22a3	[R]	General function prediction only	Solute carrier family 22 member 2 GN=SLC22A2 OS=Oryctolagus cuniculus (Rabbit) PE=1 SV=1	PREDICTED: solute carrier family 22 member 3 [Orcinus orca]
c189614.graph_c0	2288.27	1957.28	2362.61	505.658	544.686	504.274	0.000244665	-1.92512	down	[J]	Translation, ribosomal structure and biogenesis	Molecular Function: structural constituent of ribosome (GO:0003735);; Biological Process: translational elongation (GO:0006414);; Cellular Component: cytosolic large ribosomal subunit (GO:0022625);;	--	[J]	Translation, ribosomal structure and biogenesis	60S acidic ribosomal protein P1 GN=RPLP1 OS=Bos taurus (Bovine) PE=3 SV=1	PREDICTED: 60S acidic ribosomal protein P1 isoform X1 [Ochotona princeps]
c188355.graph_c1	5.27809	8.76298	5.10711	0.664344	0.657791	1.86052	1.86316e-05	-2.46212	down	[L]	Replication, recombination and repair	Molecular Function: receptor activity (GO:0004872);; Biological Process: multicellular organismal development (GO:0007275);; Cellular Component: integral component of membrane (GO:0016021);;	K06841|0.0|mmu:20357|Sema5b, AI893641, SemG, Semag, mKIAA1445	[T]	Signal transduction mechanisms	Semaphorin-6D (Precursor) GN=SEMA6D OS=Pongo abelii (Sumatran orangutan) PE=2 SV=1	PREDICTED: LOW QUALITY PROTEIN: semaphorin-5B [Ceratotherium simum simum]
c187894.graph_c7	66.3627	21.591	49.0154	120.386	104.359	99.7868	0.00437813	1.37367	up	[IR]	--	Molecular Function: magnesium ion binding (GO:0000287);; Molecular Function: DNA binding (GO:0003677);; Molecular Function: diacylglycerol kinase activity (GO:0004143);; Molecular Function: calmodulin binding (GO:0005516);; Molecular Function: ATP binding (GO:0005524);; Cellular Component: cytoplasm (GO:0005737);; Cellular Component: plasma membrane (GO:0005886);; Biological Process: sphingosine …	K04718|1e-142|mmu:20698|Sphk1, 1110006G24Rik, Sk1, Spk1	[IT]	--	Acylglycerol kinase, mitochondrial (Precursor) GN=AGK OS=Pongo abelii (Sumatran orangutan) PE=2 SV=1	PREDICTED: sphingosine kinase 1 [Tupaia chinensis]
c178397.graph_c0	7.65944	28.1283	11.7386	1.19142	1.09831	1.9117	0.00453349	-3.28935	down	--	--	Biological Process: cellular metabolic process (GO:0044237);; Biological Process: single-organism cellular process (GO:0044763);; Biological Process: negative regulation of cellular process (GO:0048523);;	K09993|0.0|mmu:12577|Cdkn1c, AL024410, CDKI, Kip2, p57(kip2), p57Kip2	[T]	Signal transduction mechanisms	Parotid hormone (Precursor) OS=Sus scrofa (Pig) PE=1 SV=2	cyclin-dependent kinase inhibitor 1C [Ovis aries]
c188562.graph_c0	66.6135	121.446	139.909	30.2301	24.9183	46.0648	0.00752099	-1.55149	down	--	--	Molecular Function: binding (GO:0005488);; Biological Process: immune response (GO:0006955);; Cellular Component: membrane (GO:0016020);; Biological Process: antigen processing and presentation (GO:0019882);;	--	--	--	IgG receptor FcRn large subunit p51 (Precursor) GN=FCGRT OS=Macaca fascicularis (Crab-eating macaque) PE=2 SV=1	PREDICTED: IgG receptor FcRn large subunit p51 isoform X2 [Galeopterus variegatus]
c163281.graph_c0	1.22603	2.09496	2.00668	0.174689	0.0934016	0.25402	3.90231e-06	-3.20819	down	--	--	Cellular Component: membrane (GO:0016020);;	K06782|0.0|rno:360687|Cadm2, Igsf4d, Necl-3	--	--	Neurotrimin (Precursor) GN=NTM OS=Bos taurus (Bovine) PE=2 SV=1	PREDICTED: cell adhesion molecule 2 isoform X3 [Mustela putorius furo]
c179253.graph_c1	4.93293	10.9613	18.0966	0.515809	0.367719	0.714335	0.00287482	-4.2765	down	--	--	Molecular Function: Notch binding (GO:0005112);; Molecular Function: zinc ion binding (GO:0008270);; Biological Process: regulation of Notch signaling pathway (GO:0008593);; Biological Process: glial cell differentiation (GO:0010001);; Molecular Function: ubiquitin protein ligase binding (GO:0031625);; Biological Process: negative regulation of T cell differentiation (GO:0045581);; Biological Pro…	K06058|0.0|mmu:14357|Dtx1, Fxit1, KIAA4160, mKIAA4160	--	--	Probable E3 ubiquitin-protein ligase DTX3 GN=DTX3 OS=Pongo abelii (Sumatran orangutan) PE=2 SV=1	PREDICTED: E3 ubiquitin-protein ligase DTX1 [Chrysochloris asiatica]
c174856.graph_c0	32.037	49.1653	55.1691	293.594	266.297	209.014	1.76389e-07	2.69438	up	[O]	Posttranslational modification, protein turnover, chaperones	Molecular Function: protease binding (GO:0002020);; Molecular Function: ATP-dependent peptidase activity (GO:0004176);; Molecular Function: serine-type endopeptidase activity (GO:0004252);; Molecular Function: receptor binding (GO:0005102);; Molecular Function: ATP binding (GO:0005524);; Cellular Component: nucleus (GO:0005634);; Cellular Component: peroxisomal matrix (GO:0005782);; Biological Pr…	K01338|0.0|ptr:465152|LONP2	[O]	Posttranslational modification, protein turnover, chaperones	Lon protease homolog 2, peroxisomal {ECO:0000255|HAMAP-Rule:MF_03121} OS=Pongo abelii (Sumatran orangutan) PE=2 SV=1	PREDICTED: lon protease homolog 2, peroxisomal [Sus scrofa]
c188929.graph_c1	6.76061	10.5322	9.32119	2.6975	1.67094	4.51568	0.00324027	-1.44716	down	--	--	Biological Process: inactivation of MAPK activity (GO:0000188);; Molecular Function: stem cell factor receptor binding (GO:0005173);; Cellular Component: plasma membrane (GO:0005886);; Biological Process: multicellular organismal development (GO:0007275);; Biological Process: negative regulation of peptidyl-threonine phosphorylation (GO:0010801);; Molecular Function: protein kinase binding (GO:00…	K04703|0.0|mmu:114716|Spred2, C79158	[T]	Signal transduction mechanisms	Sprouty-related, EVH1 domain-containing protein 2 GN=SPRED2 OS=Pongo abelii (Sumatran orangutan) PE=2 SV=1	PREDICTED: sprouty-related, EVH1 domain-containing protein 2 isoform X2 [Tupaia chinensis]
c97465.graph_c0	32.9412	10.7753	20.0258	139.923	144.44	111.083	2.74899e-09	2.77255	up	[IQR]	--	Molecular Function: 11-beta-hydroxysteroid dehydrogenase [NAD(P)] activity (GO:0003845);; Cellular Component: endoplasmic reticulum membrane (GO:0005789);; Biological Process: glucocorticoid metabolic process (GO:0008211);; Cellular Component: integral component of membrane (GO:0016021);; Biological Process: lung development (GO:0030324);; Biological Process: oxidation-reduction process (GO:00551…	K00071|1e-159|rno:25116|Hsd11b1, LRRGT00065	[Q]	Secondary metabolites biosynthesis, transport and catabolism	Corticosteroid 11-beta-dehydrogenase isozyme 1 OS=Oryctolagus cuniculus (Rabbit) PE=1 SV=2	PREDICTED: corticosteroid 11-beta-dehydrogenase isozyme 1 isoform X2 [Bos taurus]
c180491.graph_c0	1.1102	2.20118	1.11076	0.140209	0.179918	0.195726	2.06394e-05	-2.8958	down	[S]	Function unknown	Molecular Function: epidermal growth factor receptor binding (GO:0005154);; Biological Process: central nervous system neuron development (GO:0021954);; Biological Process: neuron projection development (GO:0031175);; Biological Process: protein kinase B signaling (GO:0043491);; Biological Process: negative regulation of oligodendrocyte differentiation (GO:0048715);;	--	[R]	General function prediction only	Leucine-rich repeat and immunoglobulin-like domain-containing nogo receptor-interacting protein 1 (Precursor) GN=LINGO1 OS=Pongo abelii (Sumatran orangutan) PE=2 SV=1	TPA: leucine rich repeat and Ig domain containing 1-like [Bos taurus]
c179012.graph_c0	8.18468	7.45965	4.41086	17.961	19.2603	19.3724	0.000811461	1.67519	up	[R]	General function prediction only	Molecular Function: purine nucleoside binding (GO:0001883);; Molecular Function: deacetylase activity (GO:0019213);; Biological Process: purine nucleoside metabolic process (GO:0042278);;	--	--	--	O-acetyl-ADP-ribose deacetylase 1 GN=OARD1 OS=Bos taurus (Bovine) PE=2 SV=1	PREDICTED: O-acetyl-ADP-ribose deacetylase 1 [Odobenus rosmarus divergens]
c186030.graph_c4	8.64773	5.00562	3.3625	35.0662	33.8038	27.6287	9.7956e-10	2.67721	up	[P]	Inorganic ion transport and metabolism	Molecular Function: magnesium ion binding (GO:0000287);; Molecular Function: phospholipid-translocating ATPase activity (GO:0004012);; Molecular Function: ATP binding (GO:0005524);; Cellular Component: endoplasmic reticulum (GO:0005783);; Cellular Component: plasma membrane (GO:0005886);; Biological Process: cation transport (GO:0006812);; Biological Process: phospholipid transport (GO:0015914);;…	K01530|0.0|hsa:10396|ATP8A1, ATPASEII, ATPIA, ATPP2, MGC130042, MGC130043, MGC26327	[R]	General function prediction only	Probable phospholipid-transporting ATPase IA GN=ATP8A1 OS=Bos taurus (Bovine) PE=1 SV=2	PREDICTED: probable phospholipid-transporting ATPase IA isoform X2 [Vicugna pacos]
c133206.graph_c0	1.22173	1.59173	0.838559	0.273749	0.234186	0.191072	0.000868507	-2.16483	down	--	--	--	--	--	--	--	PREDICTED: uncharacterized protein LOC102998546 [Balaenoptera acutorostrata scammoni]
c154177.graph_c0	698.152	552.591	703.921	223.049	207.573	191.833	0.00290809	-1.48634	down	[J]	Translation, ribosomal structure and biogenesis	Cellular Component: cytosolic large ribosomal subunit (GO:0022625);;	K02896|1e-105|ecb:100061909|similar to Rpl24 protein	[J]	Translation, ribosomal structure and biogenesis	60S ribosomal protein L24 GN=RPL24 OS=Macaca fascicularis (Crab-eating macaque) PE=2 SV=1	PREDICTED: 60S ribosomal protein L24 [Dasypus novemcinctus]
c154749.graph_c0	6.46877	14.1916	10.9336	1.74084	1.40875	3.01032	0.000147763	-2.20166	down	--	--	Molecular Function: zinc ion binding (GO:0008270);;	--	[TZ]	--	LIM domain-containing protein 2 GN=LIMD2 OS=Bos taurus (Bovine) PE=2 SV=1	PREDICTED: LIM domain-containing protein 2 isoform X1 [Galeopterus variegatus]
c153516.graph_c0	42.7337	31.6986	34.7086	6.69756	6.92665	5.92577	8.03605e-08	-2.31342	down	--	--	Molecular Function: creatine kinase activity (GO:0004111);; Molecular Function: ATP binding (GO:0005524);; Cellular Component: mitochondrion (GO:0005739);; Biological Process: brain development (GO:0007420);; Biological Process: phosphorylation (GO:0016310);; Biological Process: cellular chloride ion homeostasis (GO:0030644);; Biological Process: phosphocreatine biosynthetic process (GO:0046314);;	K00933|0.0|rno:24264|Ckb, Ckbb, Ckbr, RATCKBR	[C]	Energy production and conversion	Creatine kinase B-type GN=CKB OS=Canis familiaris (Dog) PE=1 SV=1	PREDICTED: creatine kinase B-type [Chrysochloris asiatica]
c189617.graph_c0	2318.43	2343.7	2605.31	452.832	522.576	506.193	4.99008e-05	-2.12979	down	[J]	Translation, ribosomal structure and biogenesis	Molecular Function: structural constituent of ribosome (GO:0003735);; Biological Process: translation (GO:0006412);; Cellular Component: cytosolic large ribosomal subunit (GO:0022625);;	--	[J]	Translation, ribosomal structure and biogenesis	60S ribosomal protein L27a GN=RPL27A OS=Bos taurus (Bovine) PE=2 SV=3	60S ribosomal protein L27a [Bos taurus]
c158431.graph_c0	13.9954	24.7884	27.0529	4.19857	4.0753	3.75708	3.65201e-05	-2.26122	down	--	--	Cellular Component: nucleosome (GO:0000786);; Molecular Function: DNA binding (GO:0003677);; Cellular Component: nucleus (GO:0005634);; Biological Process: nucleosome assembly (GO:0006334);;	K11275|1e-123|ptr:470921|similar to histone H1x	[B]	Chromatin structure and dynamics	Histone H1.4 GN=HIST1H1E OS=Oryctolagus cuniculus (Rabbit) PE=1 SV=2	PREDICTED: histone H1x-like [Lipotes vexillifer]
c186511.graph_c0	2.28156	5.27933	2.99924	0.528262	0.35306	1.68996	0.0048808	-1.92142	down	--	--	Molecular Function: calcium ion binding (GO:0005509);;	--	[P]	Inorganic ion transport and metabolism	Calcium uptake protein 1, mitochondrial GN=MICU1 OS=Macaca fascicularis (Crab-eating macaque) PE=2 SV=2	PREDICTED: EF-hand domain-containing family member A2 [Ceratotherium simum simum]
c180379.graph_c1	179.832	371.942	245.364	57.7684	52.7952	84.2046	8.47303e-05	-1.85337	down	[J]	Translation, ribosomal structure and biogenesis	Biological Process: regulation of cell growth (GO:0001558);; Molecular Function: insulin-like growth factor binding (GO:0005520);; Cellular Component: extracellular space (GO:0005615);; Biological Process: regulation of glucose metabolic process (GO:0010906);; Biological Process: positive regulation of MAPK cascade (GO:0043410);; Biological Process: positive regulation of insulin-like growth fact…	--	--	--	Insulin-like growth factor-binding protein 4 (Precursor) GN=IGFBP4 OS=Bos taurus (Bovine) PE=2 SV=1	PREDICTED: insulin-like growth factor-binding protein 4 isoform X2 [Mustela putorius furo]
c189344.graph_c5	5.73438	10.2499	6.85115	1.45331	1.43897	2.50464	0.00216512	-1.91737	down	[B]	Chromatin structure and dynamics	Cellular Component: nuclear chromatin (GO:0000790);; Biological Process: positive regulation of neuroblast proliferation (GO:0002052);; Biological Process: secondary heart field specification (GO:0003139);; Biological Process: cardiac right ventricle formation (GO:0003219);; Biological Process: neural retina development (GO:0003407);; Cellular Component: cytoplasm (GO:0005737);; Biological Proces…	K11650|0.0|rno:296732|Smarcd3	[BK]	--	SWI/SNF-related matrix-associated actin-dependent regulator of chromatin subfamily D member 1 GN=SMARCD1 OS=Bos taurus (Bovine) PE=2 SV=1	PREDICTED: SWI/SNF-related matrix-associated actin-dependent regulator of chromatin subfamily D member 3 isoform X2 [Lipotes vexillifer]
c185183.graph_c0	1.29853	4.07747	3.13042	0.218057	0.275575	1.01467	0.00512857	-2.39192	down	--	--	Biological Process: oocyte maturation (GO:0001556);; Molecular Function: 3',5'-cyclic-AMP phosphodiesterase activity (GO:0004115);; Biological Process: cAMP catabolic process (GO:0006198);; Biological Process: cAMP-mediated signaling (GO:0019933);; Biological Process: cGMP-mediated signaling (GO:0019934);; Biological Process: regulation of meiosis (GO:0040020);; Biological Process: response to dr…	K13296|0.0|rno:50678|Pde3a, RNPDE3A	--	--	Calcium/calmodulin-dependent 3&apos;,5&apos;-cyclic nucleotide phosphodiesterase 1A GN=PDE1A OS=Bos taurus (Bovine) PE=1 SV=3	PREDICTED: cGMP-inhibited 3&apos;,5&apos;-cyclic phosphodiesterase A [Equus przewalskii]
c188108.graph_c2	0.777343	1.8096	0.776297	15.4785	17.9954	24.078	2.00512e-18	4.30124	up	--	--	--	--	--	--	LINE-1 reverse transcriptase homolog OS=Nycticebus coucang (Slow loris) PE=3 SV=1	unnamed protein product [Canis lupus familiaris]
c186605.graph_c2	36.4521	56.9497	32.5279	12.0897	10.5498	13.2015	0.000441969	-1.61723	down	[I]	Lipid transport and metabolism	Biological Process: regulation of respiratory gaseous exchange by neurological system process (GO:0002087);; Biological Process: cell adhesion (GO:0007155);; Molecular Function: sulfuric ester hydrolase activity (GO:0008484);; Cellular Component: membrane (GO:0016020);; Biological Process: sensory perception of pain (GO:0019233);; Biological Process: positive regulation of synaptic transmission, …	K07378|0.0|rno:117096|Nlgn2	[R]	General function prediction only	Cholinesterase (Precursor) GN=BCHE OS=Bos taurus (Bovine) PE=2 SV=2	PREDICTED: neuroligin-2 [Oryctolagus cuniculus]
c183965.graph_c0	30.6019	80.3989	56.9177	3.35849	2.45487	7.96224	6.55523e-07	-3.47065	down	--	--	Molecular Function: scavenger receptor activity (GO:0005044);; Cellular Component: membrane (GO:0016020);; Cellular Component: extracellular matrix (GO:0031012);; Cellular Component: extracellular vesicular exosome (GO:0070062);;	--	--	--	Galectin-3-binding protein (Precursor) GN=LGALS3BP OS=Pongo abelii (Sumatran orangutan) PE=1 SV=1	PREDICTED: galectin-3-binding protein [Ceratotherium simum simum]
c181716.graph_c0	1.00593	1.63127	1.05117	0.0846941	0.0905675	0.19705	5.41782e-06	-3.16826	down	--	--	--	--	[D]	Cell cycle control, cell division, chromosome partitioning	SH3-containing GRB2-like protein 3-interacting protein 1 GN=SGIP1 OS=Pongo abelii (Sumatran orangutan) PE=2 SV=1	PREDICTED: SH3-containing GRB2-like protein 3-interacting protein 1 isoform X8 [Ursus maritimus]
c178406.graph_c0	3.23448	9.52084	10.4177	0.875827	0.447922	1.01885	0.00235201	-3.14064	down	[S]	Function unknown	Cellular Component: integral component of membrane (GO:0016021);;	--	[R]	General function prediction only	Negative regulator of reactive oxygen species (Precursor) GN=NRROS OS=Bos taurus (Bovine) PE=2 SV=1	PREDICTED: leucine-rich repeat-containing protein 33 isoform 1 [Dasypus novemcinctus]
c121660.graph_c0	17.7379	28.4024	26.5585	4.38316	3.59113	7.53426	1.59878e-06	-2.0884	down	--	--	Molecular Function: protein kinase inhibitor activity (GO:0004860);; Biological Process: negative regulation of protein kinase activity (GO:0006469);; Biological Process: intracellular signal transduction (GO:0035556);;	--	[T]	Signal transduction mechanisms	SH3 domain-binding protein 5-like GN=SH3BP5L OS=Pongo abelii (Sumatran orangutan) PE=2 SV=1	PREDICTED: SH3 domain-binding protein 5 isoform X2 [Mustela putorius furo]
c189145.graph_c0	2.86882	2.86116	5.05021	38.0532	38.3784	41.4094	3.66747e-15	3.59651	up	--	--	Biological Process: angiogenesis (GO:0001525);; Biological Process: central nervous system development (GO:0007417);; Biological Process: protein localization (GO:0008104);; Biological Process: regulation of neuron projection development (GO:0010975);; Biological Process: neuronal action potential propagation (GO:0019227);; Cellular Component: axon (GO:0030424);; Molecular Function: ankyrin bindi…	K06756|0.0|mmu:319504|Nrcam, Bravo, C030017F07Rik, C130076O07Rik, mKIAA0343	[T]	Signal transduction mechanisms	Contactin-1 (Precursor) GN=CNTN1 OS=Bos taurus (Bovine) PE=2 SV=1	PREDICTED: neuronal cell adhesion molecule isoform X12 [Equus przewalskii]
c190134.graph_c0	12.5545	15.1898	12.7053	3.90916	3.37636	3.49811	0.00842751	-1.72032	down	--	--	Molecular Function: calmodulin binding (GO:0005516);; Cellular Component: nucleus (GO:0005634);; Cellular Component: cytosol (GO:0005829);;	--	--	--	Purkinje cell protein 4 GN=PCP4 OS=Bos taurus (Bovine) PE=3 SV=1	PREDICTED: Purkinje cell protein 4 [Ornithorhynchus anatinus]
c186931.graph_c0	3.47201	7.23579	5.17639	1.00326	0.536417	1.43642	0.000317704	-2.25353	down	[E]	Amino acid transport and metabolism	Biological Process: regulation of immune system process (GO:0002682);; Molecular Function: gamma-glutamyltransferase activity (GO:0003840);; Biological Process: glutathione biosynthetic process (GO:0006750);; Biological Process: spermatogenesis (GO:0007283);; Biological Process: cysteine biosynthetic process (GO:0019344);; Biological Process: regulation of inflammatory response (GO:0050727);;	K00681|0.0|rno:116568|Ggt1, GGLUT, Ggt, Ggtp, RATGGLUT	[E]	Amino acid transport and metabolism	Gamma-glutamyltranspeptidase 1 light chain (Precursor) GN=GGT1 OS=Sus scrofa (Pig) PE=2 SV=1	PREDICTED: gamma-glutamyltranspeptidase 1 [Camelus bactrianus]
c188925.graph_c0	2.19931	4.13849	2.42047	0.416633	0.297017	0.0807784	3.82091e-06	-3.17724	down	--	--	--	--	--	--	--	PREDICTED: ankyrin repeat and SAM domain-containing protein 6 isoform X2 [Loxodonta africana]
c165827.graph_c0	22.1421	51.7007	53.0596	7.40425	3.88941	10.8196	0.0011366	-2.37421	down	--	--	Molecular Function: serine-type endopeptidase activity (GO:0004252);; Cellular Component: extracellular region (GO:0005576);; Biological Process: proteolysis (GO:0006508);; Biological Process: complement activation (GO:0006956);;	K01332|0.0|rno:24231|C2	[E]	Amino acid transport and metabolism	Complement C2a fragment (Precursor) GN=C2 OS=Pongo pygmaeus (Bornean orangutan) PE=2 SV=1	PREDICTED: complement C2 [Galeopterus variegatus]
c187526.graph_c1	5.75705	7.76658	8.07559	1.54227	1.46074	3.10127	0.00166884	-1.6997	down	[D]	Cell cycle control, cell division, chromosome partitioning	Molecular Function: signal transducer activity (GO:0004871);; Cellular Component: intracellular (GO:0005622);; Biological Process: cell cycle (GO:0007049);; Molecular Function: protein domain specific binding (GO:0019904);; Biological Process: cerebral cortex radially oriented cell migration (GO:0021799);; Biological Process: forebrain ventricular zone progenitor cell division (GO:0021869);; Biol…	--	--	--	Segment polarity protein dishevelled homolog DVL-1 GN=DVL1 OS=Pan troglodytes (Chimpanzee) PE=2 SV=1	PREDICTED: dixin isoformX4 [Canis lupus familiaris]
c189411.graph_c0	20.2689	21.0123	18.5723	50.5923	50.1384	57.5525	0.000334537	1.56959	up	[R]	General function prediction only	Molecular Function: RNA polymerase II core promoter sequence-specific DNA binding (GO:0000979);; Molecular Function: sequence-specific DNA binding transcription factor activity (GO:0003700);; Cellular Component: nucleus (GO:0005634);; Biological Process: response to oxidative stress (GO:0006979);; Molecular Function: histone acetyltransferase binding (GO:0035035);; Biological Process: positive re…	--	[R]	General function prediction only	Zinc finger protein 143 GN=ZNF143 OS=Bos taurus (Bovine) PE=2 SV=1	PREDICTED: metal regulatory transcription factor 1 isoform X1 [Galeopterus variegatus]
c162233.graph_c0	13.234	10.8752	10.9789	24.6466	24.3314	27.5703	0.00543799	1.281	up	--	--	Molecular Function: magnesium ion transmembrane transporter activity (GO:0015095);; Biological Process: magnesium ion transport (GO:0015693);; Cellular Component: membrane (GO:0016020);;	--	[S]	Function unknown	NIPA-like protein 3 GN=NIPAL3 OS=Pongo abelii (Sumatran orangutan) PE=2 SV=1	PREDICTED: NIPA-like protein 2 [Ceratotherium simum simum]
c90005.graph_c1	4.06804	14.7871	12.2374	1.41284	0.503606	1.42442	0.00253175	-3.02918	down	--	--	Molecular Function: transcription regulatory region sequence-specific DNA binding (GO:0000976);; Biological Process: liver development (GO:0001889);; Molecular Function: sequence-specific DNA binding transcription factor activity (GO:0003700);; Cellular Component: nucleus (GO:0005634);; Biological Process: transcription, DNA-templated (GO:0006351);; Biological Process: skeletal muscle tissue deve…	K09339|8e-82|rno:364069|Hlx, Hlx1, MGC156701	[R]	General function prediction only	H2.0-like homeobox protein GN=HLX OS=Bos taurus (Bovine) PE=2 SV=1	PREDICTED: H2.0-like homeobox protein [Ceratotherium simum simum]
c181559.graph_c1	12.8267	4.11563	6.50344	14.8754	14.5854	19.9447	0.00743923	1.17815	up	--	--	Biological Process: cell adhesion (GO:0007155);; Cellular Component: integral component of membrane (GO:0016021);; Biological Process: extracellular matrix organization (GO:0030198);; Biological Process: hair cycle (GO:0042633);;	--	--	--	Myelin protein zero-like protein 3 (Precursor) GN=MPZL3 OS=Bos taurus (Bovine) PE=2 SV=1	PREDICTED: myelin protein zero-like protein 3 [Ursus maritimus]
c188110.graph_c0	14.2785	22.1283	12.8042	6.52075	5.5426	5.33998	0.00398553	-1.28519	down	[D]	Cell cycle control, cell division, chromosome partitioning	Biological Process: negative regulation of transcription from RNA polymerase II promoter (GO:0000122);; Molecular Function: RNA polymerase II distal enhancer sequence-specific DNA binding transcription factor activity (GO:0003705);; Molecular Function: ligand-activated sequence-specific DNA binding RNA polymerase II transcription factor activity (GO:0004879);; Cellular Component: nucleus (GO:0005…	K09093|0.0|rno:25690|Ahr	[K]	Transcription	Aryl hydrocarbon receptor (Precursor) GN=AHR OS=Delphinapterus leucas (Beluga whale) PE=2 SV=1	PREDICTED: aryl hydrocarbon receptor [Orcinus orca]
c180018.graph_c0	13.8586	22.2224	21.9763	2.29311	1.53258	3.9458	9.80092e-08	-2.76932	down	--	--	--	--	--	--	--	Protein FAM105A [Myotis brandtii]
c176512.graph_c0	212.993	264.63	249.344	65.0407	61.9687	63.8521	0.000573029	-1.7494	down	--	--	Biological Process: tissue homeostasis (GO:0001894);; Biological Process: endochondral ossification (GO:0001958);; Molecular Function: GTPase activity (GO:0003924);; Molecular Function: signal transducer activity (GO:0004871);; Molecular Function: GTP binding (GO:0005525);; Cellular Component: extracellular region (GO:0005576);; Cellular Component: heterotrimeric G-protein complex (GO:0005834);; …	K04632|0.0|cfa:403943|GNAS	[T]	Signal transduction mechanisms	Guanine nucleotide-binding protein G(s) subunit alpha GN=GNAS OS=Canis familiaris (Dog) PE=2 SV=1	GNAS complex locus [Bos taurus]
c190464.graph_c0	1.37838	2.52256	1.42217	0.239357	0.063989	0.139223	1.8329e-06	-3.36318	down	--	--	--	K09396|3e-14|rno:364706|Foxc1	--	--	--	PREDICTED: forkhead box protein C1 [Myotis lucifugus]
c186644.graph_c1	6.83571	12.7641	7.83226	2.34154	1.94749	3.02658	0.00994825	-1.7212	down	[D]	Cell cycle control, cell division, chromosome partitioning	Biological Process: single-organism process (GO:0044699);;	K13192|3e-14|aml:100463913|RNA-binding protein 26-like	--	--	Parotid hormone (Precursor) OS=Sus scrofa (Pig) PE=1 SV=2	PREDICTED: uncharacterized protein LOC105103280, partial [Camelus dromedarius]
c141144.graph_c0	0.62367	0.404822	0.163425	1.23773	1.25738	1.0079	0.00285458	1.74114	up	--	--	--	--	[R]	General function prediction only	LINE-1 reverse transcriptase homolog OS=Nycticebus coucang (Slow loris) PE=3 SV=1	--
c167327.graph_c1	1.72732	0.993465	1.3636	0.121499	0.0974437	0.636032	0.00509537	-2.24565	down	--	--	Molecular Function: metalloendopeptidase activity (GO:0004222);; Cellular Component: integral component of plasma membrane (GO:0005887);; Molecular Function: Wnt-protein binding (GO:0017147);; Biological Process: protein oxidation (GO:0018158);; Biological Process: negative regulation of Wnt signaling pathway (GO:0030178);; Cellular Component: integral component of organelle membrane (GO:0031301)…	--	--	--	Parotid hormone (Precursor) OS=Sus scrofa (Pig) PE=1 SV=2	PREDICTED: metalloprotease TIKI2 [Pteropus alecto]
c119784.graph_c0	46.2728	12.4377	16.239	135.919	135.876	83.7625	0.000404805	2.39823	up	[I]	Lipid transport and metabolism	Molecular Function: hydroxymethylglutaryl-CoA reductase (NADPH) activity (GO:0004420);; Cellular Component: endoplasmic reticulum membrane (GO:0005789);; Biological Process: cholesterol biosynthetic process (GO:0006695);; Biological Process: isoprenoid biosynthetic process (GO:0008299);; Biological Process: coenzyme A metabolic process (GO:0015936);; Cellular Component: integral component of memb…	K00021|0.0|mmu:15357|Hmgcr, HMG-CoAR, MGC103269, Red	[I]	Lipid transport and metabolism	3-hydroxy-3-methylglutaryl-coenzyme A reductase GN=HMGCR OS=Oryctolagus cuniculus (Rabbit) PE=3 SV=1	PREDICTED: 3-hydroxy-3-methylglutaryl-Coenzyme A reductase [Oryctolagus cuniculus]
c146551.graph_c0	0.538979	0.919528	0.940903	0.129096	0.138048	0.360427	0.0058709	-1.82654	down	--	--	--	--	--	--	--	PREDICTED: GREB1-like protein, partial [Galeopterus variegatus]
c179343.graph_c0	27.6987	8.61096	14.8411	110.311	120.542	103.859	4.67165e-11	2.8397	up	--	--	Molecular Function: lipid binding (GO:0008289);;	--	[V]	Defense mechanisms	Bactericidal permeability-increasing protein (Precursor) GN=BPI OS=Bos taurus (Bovine) PE=2 SV=2	PREDICTED: BPI fold-containing family C protein [Tupaia chinensis]
c166034.graph_c0	4.03041	9.847	5.86831	1.50857	1.39602	1.65367	0.000926817	-1.90353	down	--	--	Cellular Component: sex chromatin (GO:0001739);; Molecular Function: chromatin binding (GO:0003682);; Molecular Function: zinc ion binding (GO:0008270);; Cellular Component: nuclear body (GO:0016604);; Cellular Component: PRC1 complex (GO:0035102);; Biological Process: cellular response to retinoic acid (GO:0071300);;	K11456|0.0|rno:312690|Phc1	--	--	Sex comb on midleg-like protein 1 GN=SCML1 OS=Macaca mulatta (Rhesus macaque) PE=2 SV=1	PREDICTED: polyhomeotic-like protein 1 isoform X4 [Oryctolagus cuniculus]
c189677.graph_c0	114.488	292.333	263.396	11.3728	6.53118	24.5919	9.47165e-07	-3.85424	down	--	--	Molecular Function: endopeptidase inhibitor activity (GO:0004866);; Cellular Component: extracellular space (GO:0005615);; Biological Process: inflammatory response (GO:0006954);; Biological Process: complement activation (GO:0006956);; Biological Process: negative regulation of endopeptidase activity (GO:0010951);;	K03989|0.0|rno:24233|C4b, C4, C4-1, C4a	[O]	Posttranslational modification, protein turnover, chaperones	Complement C4 gamma chain (Precursor; Fragments) GN=C4 OS=Bos taurus (Bovine) PE=1 SV=2	PREDICTED: complement C4-A isoform X1 [Galeopterus variegatus]
c181775.graph_c0	2.53342	3.56932	3.02593	0.381957	0.320921	1.07909	0.000496588	-2.25616	down	--	--	--	K04350|1e-117|rno:29434|Rasgrp1, Rasgrp	[T]	Signal transduction mechanisms	--	PREDICTED: LOW QUALITY PROTEIN: RAS guanyl-releasing protein 1 [Vicugna pacos]
c180629.graph_c1	16.7526	19.144	19.021	2.25835	2.10991	5.58614	2.4243e-07	-2.36124	down	--	--	Molecular Function: DNA binding (GO:0003677);; Molecular Function: chromatin binding (GO:0003682);; Molecular Function: sequence-specific DNA binding transcription factor activity (GO:0003700);; Cellular Component: nucleus (GO:0005634);; Molecular Function: beta-catenin binding (GO:0008013);; Biological Process: anterior/posterior axis specification, embryo (GO:0008595);; Biological Process: Wnt …	K04490|0.0|mmu:21415|Tcf7l1, Tcf-3, Tcf3, bHLHb21	[K]	Transcription	Transcription factor SOX-9 GN=SOX9 OS=Pongo pygmaeus (Bornean orangutan) PE=2 SV=1	PREDICTED: transcription factor 7-like 1 [Lipotes vexillifer]
c144991.graph_c0	0.230944	0.466371	0.0282408	1.01596	1.31514	1.5551	1.07942e-05	2.66212	up	--	--	Biological Process: signal transduction (GO:0007165);;	--	[R]	General function prediction only	Arrestin domain-containing protein 5 GN=ARRDC5 OS=Bos taurus (Bovine) PE=2 SV=2	PREDICTED: arrestin domain-containing protein 5 [Canis lupus familiaris]
c187189.graph_c1	331.999	420.589	514.081	41.7051	34.9958	48.485	4.60872e-06	-3.18399	down	[O]	Posttranslational modification, protein turnover, chaperones	Cellular Component: nucleus (GO:0005634);; Molecular Function: heat shock protein binding (GO:0031072);; Biological Process: chaperone-mediated protein folding (GO:0061077);;	K09571|0.0|rno:361810|Fkbp5	[O]	Posttranslational modification, protein turnover, chaperones	Peptidyl-prolyl cis-trans isomerase FKBP5 GN=FKBP5 OS=Pongo abelii (Sumatran orangutan) PE=2 SV=1	PREDICTED: peptidyl-prolyl cis-trans isomerase FKBP5 [Oryctolagus cuniculus]
c174957.graph_c0	1068.36	2597.91	1645.58	214.969	136.768	301.156	3.85747e-05	-2.84541	down	[S]	Function unknown	Molecular Function: protein binding (GO:0005515);; Molecular Function: glycosaminoglycan binding (GO:0005539);; Cellular Component: proteinaceous extracellular matrix (GO:0005578);; Cellular Component: extracellular space (GO:0005615);; Biological Process: peptide cross-linking via chondroitin 4-sulfate glycosaminoglycan (GO:0019800);; Molecular Function: extracellular matrix binding (GO:0050840)…	K04660|0.0|cfa:403904|DCN	[R]	General function prediction only	Decorin (Precursor) GN=DCN OS=Canis familiaris (Dog) PE=2 SV=2	decorin precursor [Canis lupus familiaris]
c185384.graph_c0	3.2756	4.92434	5.1627	0.707856	0.829034	2.07823	0.00487876	-1.78273	down	--	--	Molecular Function: angiotensin type I receptor activity (GO:0001596);; Biological Process: kidney development (GO:0001822);; Molecular Function: angiotensin type II receptor activity (GO:0004945);; Cellular Component: plasma membrane (GO:0005886);; Biological Process: Rho protein signal transduction (GO:0007266);; Molecular Function: acetyltransferase activator activity (GO:0010698);; Biological…	K04166|0.0|mcc:712773|type-1 angiotensin II receptor-like	[R]	General function prediction only	Type-1 angiotensin II receptor GN=AGTR1 OS=Pan troglodytes (Chimpanzee) PE=3 SV=1	PREDICTED: type-1 angiotensin II receptor isoform X1 [Tupaia chinensis]
c177338.graph_c0	17.8441	22.7688	20.9477	3.11511	2.20512	4.49149	5.56391e-07	-2.50553	down	--	--	Cellular Component: extracellular region (GO:0005576);; Biological Process: multicellular organismal development (GO:0007275);;	--	[W]	Extracellular structures	Olfactomedin-like protein 3 (Precursor) GN=OLFML3 OS=Bos taurus (Bovine) PE=2 SV=1	PREDICTED: olfactomedin-like protein 3 [Orcinus orca]
c189596.graph_c1	6.29131	12.76	5.0575	17.0239	21.5366	37.7514	0.000372988	1.83899	up	--	--	--	--	[R]	General function prediction only	--	polyprotein [Sus scrofa]
[truncated: 1,621 more rows]
